# Supplementary material for: Spt5′s central KOW domains and the Pol II stalk collaborate to regulate chromatin and 3′-end processing in Saccharomyces cerevisiae
Source: G3 (Bethesda). 2026 May 11;16(7):jkag123. doi: 10.1093/g3journal/jkag123 (PMC13334181; doi:10.1093/g3journal/jkag123)
Supplement: jkag123_Supplementary_Data [file jkag123_supplementary_data.zip › File_S1_G3-2026-406685.xlsx]

## Sheet: protein_list (15)
accession	Gene Name	seq coverage	seq count	spec count	NSAF	EMPAI	description	HeavySpec	LightSpec
P32471;	EFB1	85;	23	128	0.024080284;	6.079458;	Elongation factor 1-beta OS=Saccharomyces cerevisiae (strain ATCC 204508 / S288c) OX=559292 GN=EFB1 PE=1 SV=4 ;	0	128
P50094;	IMD4	78.4;	51	164	0.012129179;	5.0813503;	Inosine-5'-monophosphate dehydrogenase 4 OS=Saccharomyces cerevisiae (strain ATCC 204508 / S288c) OX=559292 GN=IMD4 PE=1 SV=1 ;	0	164
P38011;	ASC1	76.5;	18	60	0.0072891926;	4.821032;	Guanine nucleotide-binding protein subunit beta-like protein OS=Saccharomyces cerevisiae (strain ATCC 204508 / S288c) OX=559292 GN=ASC1 PE=1 SV=4 ;	0	60
P34730;	BMH2	72.2;	13	28	0.0039747907;	4.272298;	Protein BMH2 OS=Saccharomyces cerevisiae (strain ATCC 204508 / S288c) OX=559292 GN=BMH2 PE=1 SV=3 ;	0	28
P50095;	IMD3	71.3;	57	209	0.0154868625;	4.1641645;	Inosine-5'-monophosphate dehydrogenase 3 OS=Saccharomyces cerevisiae (strain ATCC 204508 / S288c) OX=559292 GN=IMD3 PE=1 SV=1 ;	0	209
P10591;	SSA1	71;	54	159	0.009598005;	4.1286135;	Heat shock protein SSA1 OS=Saccharomyces cerevisiae (strain ATCC 204508 / S288c) OX=559292 GN=SSA1 PE=1 SV=4 ;	0	159
Q06406;	LSM6	70.9;	4	7	0.0031544124;	4.1168184;	U6 snRNA-associated Sm-like protein LSm6 OS=Saccharomyces cerevisiae (strain ATCC 204508 / S288c) OX=559292 GN=LSM6 PE=1 SV=2 ;	0	7
P06367;P39516;	RPS14A RPS14B	70.1;69.6;	16	26	0.007354813;0.0073015173;	4.0234256;3.9659228;	40S ribosomal protein S14-A OS=Saccharomyces cerevisiae (strain ATCC 204508 / S288c) OX=559292 GN=RPS14A PE=1 SV=5 ;40S ribosomal protein S14-B OS=Saccharomyces cerevisiae (strain ATCC 204508 / S288c) OX=559292 GN=RPS14B PE=1 SV=2 ;	0	26
Q05584;	GLO2	69;	16	29	0.0041017225;	3.897788;	Hydroxyacylglutathione hydrolase, cytoplasmic isozyme OS=Saccharomyces cerevisiae (strain ATCC 204508 / S288c) OX=559292 GN=GLO2 PE=1 SV=1 ;	0	29
P02994;	TEF1	68.6;	39	102	0.008630849;	3.8528848;	Elongation factor 1-alpha OS=Saccharomyces cerevisiae (strain ATCC 204508 / S288c) OX=559292 GN=TEF1 PE=1 SV=1 ;	0	102
P32473;	PDB1	68.6;	17	30	0.0031765744;	3.8528848;	Pyruvate dehydrogenase E1 component subunit beta, mitochondrial OS=Saccharomyces cerevisiae (strain ATCC 204508 / S288c) OX=559292 GN=PDB1 PE=1 SV=2 ;	0	30
P32589;	SSE1	68.4;	66	158	0.008835736;	3.8305883;	Heat shock protein homolog SSE1 OS=Saccharomyces cerevisiae (strain ATCC 204508 / S288c) OX=559292 GN=SSE1 PE=1 SV=4 ;	0	158
P10592;	SSA2	68.4;	50	140	0.00849075;	3.8305883;	Heat shock protein SSA2 OS=Saccharomyces cerevisiae (strain ATCC 204508 / S288c) OX=559292 GN=SSA2 PE=1 SV=3 ;	0	140
P05737;Q12213;	RPL7A RPL7B	67.6;67.6;	25	55	0.008735579;0.008735579;	3.7424197;3.7424197;	60S ribosomal protein L7-A OS=Saccharomyces cerevisiae (strain ATCC 204508 / S288c) OX=559292 GN=RPL7A PE=1 SV=3 ;60S ribosomal protein L7-B OS=Saccharomyces cerevisiae (strain ATCC 204508 / S288c) OX=559292 GN=RPL7B PE=1 SV=3 ;	0	55
P40217;	TIF34	67.4;	20	33	0.0036855587;	3.7206306;	Eukaryotic translation initiation factor 3 subunit I OS=Saccharomyces cerevisiae (strain ATCC 204508 / S288c) OX=559292 GN=TIF34 PE=1 SV=1 ;	0	33
P29547;	CAM1	67;	23	45	0.0042022634;	3.6773515;	Elongation factor 1-gamma 1 OS=Saccharomyces cerevisiae (strain ATCC 204508 / S288c) OX=559292 GN=CAM1 PE=1 SV=2 ;	0	45
P23248;	RPS1B	65.9;	31	58	0.008814682;	3.5603695;	40S ribosomal protein S1-B OS=Saccharomyces cerevisiae (strain ATCC 204508 / S288c) OX=559292 GN=RPS1B PE=1 SV=3 ;	0	58
P46784;Q08745;	RPS10B RPS10A	65.7;65.7;	10	33	0.012179894;0.012179894;	3.5394158;3.5394158;	40S ribosomal protein S10-B OS=Saccharomyces cerevisiae (strain ATCC 204508 / S288c) OX=559292 GN=RPS10B PE=1 SV=1 ;40S ribosomal protein S10-A OS=Saccharomyces cerevisiae (strain ATCC 204508 / S288c) OX=559292 GN=RPS10A PE=1 SV=1 ;	0	33
P33442;	RPS1A	65.5;	30	56	0.008510728;	3.518559;	40S ribosomal protein S1-A OS=Saccharomyces cerevisiae (strain ATCC 204508 / S288c) OX=559292 GN=RPS1A PE=1 SV=2 ;	0	56
P29311;	BMH1	64.8;	15	33	0.004789846;	3.446313;	Protein BMH1 OS=Saccharomyces cerevisiae (strain ATCC 204508 / S288c) OX=559292 GN=BMH1 PE=1 SV=4 ;	0	33
P11484;	SSB1	64.6;	52	128	0.008092233;	3.4258833;	Ribosome-associated molecular chaperone SSB1 OS=Saccharomyces cerevisiae (strain ATCC 204508 / S288c) OX=559292 GN=SSB1 PE=1 SV=3 ;	0	128
P40150;	SSB2	64.6;	53	135	0.008534777;	3.4258833;	Ribosome-associated molecular chaperone SSB2 OS=Saccharomyces cerevisiae (strain ATCC 204508 / S288c) OX=559292 GN=SSB2 PE=1 SV=2 ;	0	135
P37292;	SHM1	64.5;	28	49	0.003875421;	3.4157043;	Serine hydroxymethyltransferase, mitochondrial OS=Saccharomyces cerevisiae (strain ATCC 204508 / S288c) OX=559292 GN=SHM1 PE=1 SV=2 ;	0	49
contaminant_INT-STD2;		63.9;	24	48	0.0048316936;	3.3551188;	OVAL ;	0	48
P04147;	PAB1	62.6;	51	111	0.0074553154;	3.226686;	Polyadenylate-binding protein, cytoplasmic and nuclear OS=Saccharomyces cerevisiae (strain ATCC 204508 / S288c) OX=559292 GN=PAB1 PE=1 SV=4 ;	0	111
P25293;	NAP1	62.6;	25	53	0.0049255947;	3.226686;	Nucleosome assembly protein OS=Saccharomyces cerevisiae (strain ATCC 204508 / S288c) OX=559292 GN=NAP1 PE=1 SV=2 ;	0	53
P26786;	RPS7A	62.6;	20	47	0.009586567;	3.226686;	40S ribosomal protein S7-A OS=Saccharomyces cerevisiae (strain ATCC 204508 / S288c) OX=559292 GN=RPS7A PE=1 SV=4 ;	0	47
P36008;	TEF4	61.9;	29	86	0.008089471;	3.1591063;	Elongation factor 1-gamma 2 OS=Saccharomyces cerevisiae (strain ATCC 204508 / S288c) OX=559292 GN=TEF4 PE=1 SV=1 ;	0	86
P0CX35;P0CX36;	RPS4A RPS4B	61.7;61.7;	30	73	0.010839299;0.010839299;	3.1399965;3.1399965;	40S ribosomal protein S4-A OS=Saccharomyces cerevisiae (strain ATCC 204508 / S288c) OX=559292 GN=RPS4A PE=1 SV=1 ;40S ribosomal protein S4-B OS=Saccharomyces cerevisiae (strain ATCC 204508 / S288c) OX=559292 GN=RPS4B PE=1 SV=1 ;	0	73
P05750;	RPS3	60.4;	26	65	0.010495932;	3.0179086;	40S ribosomal protein S3 OS=Saccharomyces cerevisiae (strain ATCC 204508 / S288c) OX=559292 GN=RPS3 PE=1 SV=5 ;	0	65
contaminant_KERATIN22;		60;	39	79	0.0047466396;	2.981072;	no description;	0	79
P0CX53;P0CX54;	RPL12A RPL12B	60;60;	9	24	0.0056369756;0.0056369756;	2.981072;2.981072;	60S ribosomal protein L12-A OS=Saccharomyces cerevisiae (strain ATCC 204508 / S288c) OX=559292 GN=RPL12A PE=1 SV=1 ;60S ribosomal protein L12-B OS=Saccharomyces cerevisiae (strain ATCC 204508 / S288c) OX=559292 GN=RPL12B PE=1 SV=1 ;	0	24
P26321;	RPL5	59.6;	15	31	0.004045052;	2.9445727;	60S ribosomal protein L5 OS=Saccharomyces cerevisiae (strain ATCC 204508 / S288c) OX=559292 GN=RPL5 PE=1 SV=4 ;	0	31
P25443;	RPS2	58.7;	23	62	0.009459688;	2.8636699;	40S ribosomal protein S2 OS=Saccharomyces cerevisiae (strain ATCC 204508 / S288c) OX=559292 GN=RPS2 PE=1 SV=3 ;	0	62
P48164;	RPS7B	58.4;	15	28	0.005711146;	2.8370724;	40S ribosomal protein S7-B OS=Saccharomyces cerevisiae (strain ATCC 204508 / S288c) OX=559292 GN=RPS7B PE=1 SV=1 ;	0	28
P40069;	KAP123	57.4;	49	110	0.0038301554;	2.74973;	Importin subunit beta-4 OS=Saccharomyces cerevisiae (strain ATCC 204508 / S288c) OX=559292 GN=KAP123 PE=1 SV=1 ;	0	110
P10664;	RPL4A	57.2;	28	59	0.006316294;	2.7325017;	60S ribosomal protein L4-A OS=Saccharomyces cerevisiae (strain ATCC 204508 / S288c) OX=559292 GN=RPL4A PE=1 SV=4 ;	0	59
P49626;	RPL4B	57.2;	27	57	0.0061021815;	2.7325017;	60S ribosomal protein L4-B OS=Saccharomyces cerevisiae (strain ATCC 204508 / S288c) OX=559292 GN=RPL4B PE=1 SV=2 ;	0	57
Q12460;	NOP56	56.3;	27	51	0.0039215568;	2.6559477;	Nucleolar protein 56 OS=Saccharomyces cerevisiae (strain ATCC 204508 / S288c) OX=559292 GN=NOP56 PE=1 SV=1 ;	0	51
P05749;	RPL22A	56.2;	4	13	0.004163675;	2.6475399;	60S ribosomal protein L22-A OS=Saccharomyces cerevisiae (strain ATCC 204508 / S288c) OX=559292 GN=RPL22A PE=1 SV=3 ;	0	13
P05756;	RPS13	55;	12	29	0.007442861;	2.548134;	40S ribosomal protein S13 OS=Saccharomyces cerevisiae (strain ATCC 204508 / S288c) OX=559292 GN=RPS13 PE=1 SV=3 ;	0	29
P02400;	RPP2B	54.5;	7	18	0.0063415975;	2.5075188;	60S acidic ribosomal protein P2-beta OS=Saccharomyces cerevisiae (strain ATCC 204508 / S288c) OX=559292 GN=RPP2B PE=1 SV=2 ;	0	18
P28000;	RPC19	54.2;	5	8	0.0021833356;	2.4833732;	DNA-directed RNA polymerases I and III subunit RPAC2 OS=Saccharomyces cerevisiae (strain ATCC 204508 / S288c) OX=559292 GN=RPC19 PE=1 SV=1 ;	0	8
P0CX31;P0CX32;	RPS24A RPS24B	54.1;54.1;	15	35	0.010047387;0.010047387;	2.4753616;2.4753616;	40S ribosomal protein S24-A OS=Saccharomyces cerevisiae (strain ATCC 204508 / S288c) OX=559292 GN=RPS24A PE=1 SV=1 ;40S ribosomal protein S24-B OS=Saccharomyces cerevisiae (strain ATCC 204508 / S288c) OX=559292 GN=RPS24B PE=1 SV=1 ;	0	35
P0C0W1;Q3E7Y3;	RPS22A RPS22B	53.8;53.8;	8	17	0.0050678584;0.0050678584;	2.4514372;2.4514372;	40S ribosomal protein S22-A OS=Saccharomyces cerevisiae (strain ATCC 204508 / S288c) OX=559292 GN=RPS22A PE=1 SV=2 ;40S ribosomal protein S22-B OS=Saccharomyces cerevisiae (strain ATCC 204508 / S288c) OX=559292 GN=RPS22B PE=1 SV=3 ;	0	17
P0C2H6;P0C2H7;	RPL27A RPL27B	52.9;52.9;	11	21	0.0059841056;0.0059841056;	2.3806486;2.3806486;	60S ribosomal protein L27-A OS=Saccharomyces cerevisiae (strain ATCC 204508 / S288c) OX=559292 GN=RPL27A PE=1 SV=1 ;60S ribosomal protein L27-B OS=Saccharomyces cerevisiae (strain ATCC 204508 / S288c) OX=559292 GN=RPL27B PE=1 SV=1 ;	0	21
P05319;	RPP2A	52.8;	5	12	0.004387269;	2.372873;	60S acidic ribosomal protein P2-alpha OS=Saccharomyces cerevisiae (strain ATCC 204508 / S288c) OX=559292 GN=RPP2A PE=1 SV=1 ;	0	12
P32481;	GCD11	52.4;	27	48	0.0035297952;	2.3419504;	Eukaryotic translation initiation factor 2 subunit gamma OS=Saccharomyces cerevisiae (strain ATCC 204508 / S288c) OX=559292 GN=GCD11 PE=1 SV=1 ;	0	48
contaminant_KERATIN13;		52.1;	45	112	0.0067503443;	2.3189442;	no description;	0	112
P32495;	NHP2	51.3;	9	11	0.0027326685;	2.258367;	H/ACA ribonucleoprotein complex subunit NHP2 OS=Saccharomyces cerevisiae (strain ATCC 204508 / S288c) OX=559292 GN=NHP2 PE=1 SV=2 ;	0	11
P00549;	CDC19	50.8;	24	44	0.0034103703;	2.2210689;	Pyruvate kinase 1 OS=Saccharomyces cerevisiae (strain ATCC 204508 / S288c) OX=559292 GN=CDC19 PE=1 SV=2 ;	0	44
P02407;P14127;	RPS17A RPS17B	50.7;50.7;	13	50	0.01424787;0.01424787;	2.2136607;2.2136607;	40S ribosomal protein S17-A OS=Saccharomyces cerevisiae (strain ATCC 204508 / S288c) OX=559292 GN=RPS17A PE=1 SV=1 ;40S ribosomal protein S17-B OS=Saccharomyces cerevisiae (strain ATCC 204508 / S288c) OX=559292 GN=RPS17B PE=1 SV=1 ;	0	50
P40047;	ALD5	50.6;	16	27	0.0020122377;	2.2062693;	Aldehyde dehydrogenase 5, mitochondrial OS=Saccharomyces cerevisiae (strain ATCC 204508 / S288c) OX=559292 GN=ALD5 PE=1 SV=4 ;	0	27
P0CX47;P0CX48;	RPS11A RPS11B	50.6;50.6;	14	36	0.008943278;0.008943278;	2.2062693;2.2062693;	40S ribosomal protein S11-A OS=Saccharomyces cerevisiae (strain ATCC 204508 / S288c) OX=559292 GN=RPS11A PE=1 SV=1 ;40S ribosomal protein S11-B OS=Saccharomyces cerevisiae (strain ATCC 204508 / S288c) OX=559292 GN=RPS11B PE=1 SV=1 ;	0	36
P0CX39;P0CX40;	RPS8A RPS8B	50.5;50.5;	15	55	0.010657407;0.010657407;	2.198895;2.198895;	40S ribosomal protein S8-A OS=Saccharomyces cerevisiae (strain ATCC 204508 / S288c) OX=559292 GN=RPS8A PE=1 SV=1 ;40S ribosomal protein S8-B OS=Saccharomyces cerevisiae (strain ATCC 204508 / S288c) OX=559292 GN=RPS8B PE=1 SV=1 ;	0	55
P32905;P46654;	RPS0A RPS0B	50.4;50.4;	19	44	0.006766608;0.006766608;	2.1915379;2.1915379;	40S ribosomal protein S0-A OS=Saccharomyces cerevisiae (strain ATCC 204508 / S288c) OX=559292 GN=RPS0A PE=1 SV=3 ;40S ribosomal protein S0-B OS=Saccharomyces cerevisiae (strain ATCC 204508 / S288c) OX=559292 GN=RPS0B PE=1 SV=2 ;	0	44
P0CX23;P0CX24;	RPL20A RPL20B	50;50;	14	26	0.005858194;0.005858194;	2.1622777;2.1622777;	60S ribosomal protein L20-A OS=Saccharomyces cerevisiae (strain ATCC 204508 / S288c) OX=559292 GN=RPL20A PE=1 SV=1 ;60S ribosomal protein L20-B OS=Saccharomyces cerevisiae (strain ATCC 204508 / S288c) OX=559292 GN=RPL20B PE=1 SV=1 ;	0	26
P25373;	GRX1	50;	4	7	0.0024661769;	2.1622777;	Glutaredoxin-1 OS=Saccharomyces cerevisiae (strain ATCC 204508 / S288c) OX=559292 GN=GRX1 PE=1 SV=1 ;	0	7
contaminant_KERATIN02;		49.5;	35	70	0.004361406;	2.1260793;	no description;	0	70
P04046;	ADE4	49.4;	18	29	0.0022036706;	2.1188898;	Amidophosphoribosyltransferase OS=Saccharomyces cerevisiae (strain ATCC 204508 / S288c) OX=559292 GN=ADE4 PE=1 SV=2 ;	0	29
P26783;	RPS5	49.3;	20	41	0.0070618778;	2.1117163;	40S ribosomal protein S5 OS=Saccharomyces cerevisiae (strain ATCC 204508 / S288c) OX=559292 GN=RPS5 PE=1 SV=3 ;	0	41
Q01855;	RPS15	49.3;	8	15	0.004093754;	2.1117163;	40S ribosomal protein S15 OS=Saccharomyces cerevisiae (strain ATCC 204508 / S288c) OX=559292 GN=RPS15 PE=1 SV=1 ;	0	15
P15108;	HSC82	49.2;	42	86	0.0047274637;	2.1045597;	ATP-dependent molecular chaperone HSC82 OS=Saccharomyces cerevisiae (strain ATCC 204508 / S288c) OX=559292 GN=HSC82 PE=1 SV=4 ;	0	86
P0CX51;P0CX52;	RPS16A RPS16B	49;49;	12	26	0.00704622;0.00704622;	2.0902956;2.0902956;	40S ribosomal protein S16-A OS=Saccharomyces cerevisiae (strain ATCC 204508 / S288c) OX=559292 GN=RPS16A PE=1 SV=1 ;40S ribosomal protein S16-B OS=Saccharomyces cerevisiae (strain ATCC 204508 / S288c) OX=559292 GN=RPS16B PE=1 SV=1 ;	0	26
P07260;	CDC33	48.8;	8	11	0.002001391;	2.0760968;	Eukaryotic translation initiation factor 4E OS=Saccharomyces cerevisiae (strain ATCC 204508 / S288c) OX=559292 GN=CDC33 PE=1 SV=1 ;	0	11
P0CX37;P0CX38;	RPS6A RPS6B	48.7;48.7;	26	64	0.010509616;0.010509616;	2.0690222;2.0690222;	40S ribosomal protein S6-A OS=Saccharomyces cerevisiae (strain ATCC 204508 / S288c) OX=559292 GN=RPS6A PE=1 SV=1 ;40S ribosomal protein S6-B OS=Saccharomyces cerevisiae (strain ATCC 204508 / S288c) OX=559292 GN=RPS6B PE=1 SV=1 ;	0	64
P07245;	ADE3	48.4;	30	49	0.0020073531;	2.0478952;	C-1-tetrahydrofolate synthase, cytoplasmic OS=Saccharomyces cerevisiae (strain ATCC 204508 / S288c) OX=559292 GN=ADE3 PE=1 SV=1 ;	0	49
Q08421;	ETT1	48.3;	32	64	0.006020071;	2.040885;	Enhancer of translation termination 1 OS=Saccharomyces cerevisiae (strain ATCC 204508 / S288c) OX=559292 GN=ETT1 PE=1 SV=1 ;	0	64
P09064;	SUI3	48.1;	17	39	0.0053032073;	2.0269132;	Eukaryotic translation initiation factor 2 subunit beta OS=Saccharomyces cerevisiae (strain ATCC 204508 / S288c) OX=559292 GN=SUI3 PE=1 SV=2 ;	0	39
P38697;	IMD2	48;	34	128	0.009484777;	2.0199516;	Inosine-5'-monophosphate dehydrogenase 2 OS=Saccharomyces cerevisiae (strain ATCC 204508 / S288c) OX=559292 GN=IMD2 PE=1 SV=1 ;	0	128
P07280;P07281;	RPS19A RPS19B	47.9;47.9;	9	18	0.004844276;0.004844276;	2.013006;2.013006;	40S ribosomal protein S19-A OS=Saccharomyces cerevisiae (strain ATCC 204508 / S288c) OX=559292 GN=RPS19A PE=1 SV=2 ;40S ribosomal protein S19-B OS=Saccharomyces cerevisiae (strain ATCC 204508 / S288c) OX=559292 GN=RPS19B PE=1 SV=2 ;	0	18
P10080;	SBP1	47.6;	17	48	0.0063272174;	1.9922645;	Single-stranded nucleic acid-binding protein OS=Saccharomyces cerevisiae (strain ATCC 204508 / S288c) OX=559292 GN=SBP1 PE=1 SV=2 ;	0	48
P48589;	RPS12	46.9;	9	28	0.007588236;	1.9444218;	40S ribosomal protein S12 OS=Saccharomyces cerevisiae (strain ATCC 204508 / S288c) OX=559292 GN=RPS12 PE=1 SV=1 ;	0	28
P20459;	SUI2	46.7;	18	29	0.0036969474;	1.9308932;	Eukaryotic translation initiation factor 2 subunit alpha OS=Saccharomyces cerevisiae (strain ATCC 204508 / S288c) OX=559292 GN=SUI2 PE=1 SV=1 ;	0	29
P34253;	KTI12	46.6;	9	14	0.0017334151;	1.9241524;	Protein KTI12 OS=Saccharomyces cerevisiae (strain ATCC 204508 / S288c) OX=559292 GN=KTI12 PE=1 SV=2 ;	0	14
Q06338;	BCP1	46.6;	15	26	0.0035604571;	1.9241524;	Protein BCP1 OS=Saccharomyces cerevisiae (strain ATCC 204508 / S288c) OX=559292 GN=BCP1 PE=1 SV=1 ;	0	26
P41805;	RPL10	46.6;	14	19	0.0033318098;	1.9241524;	60S ribosomal protein L10 OS=Saccharomyces cerevisiae (strain ATCC 204508 / S288c) OX=559292 GN=RPL10 PE=1 SV=1 ;	0	19
P39015;	STM1	46.2;	17	33	0.0046845744;	1.8973436;	Suppressor protein STM1 OS=Saccharomyces cerevisiae (strain ATCC 204508 / S288c) OX=559292 GN=STM1 PE=1 SV=3 ;	0	33
Q12690;	RPL13A	46.2;	10	20	0.0038948953;	1.8973436;	60S ribosomal protein L13-A OS=Saccharomyces cerevisiae (strain ATCC 204508 / S288c) OX=559292 GN=RPL13A PE=1 SV=1 ;	0	20
P40212;	RPL13B	46.2;	10	21	0.00408964;	1.8973436;	60S ribosomal protein L13-B OS=Saccharomyces cerevisiae (strain ATCC 204508 / S288c) OX=559292 GN=RPL13B PE=1 SV=1 ;	0	21
P33201;	MRT4	45.8;	10	16	0.002627404;	1.8707807;	Ribosome assembly factor MRT4 OS=Saccharomyces cerevisiae (strain ATCC 204508 / S288c) OX=559292 GN=MRT4 PE=1 SV=1 ;	0	16
P15646;	NOP1	45.6;	13	32	0.0037924608;	1.8575904;	rRNA 2'-O-methyltransferase fibrillarin OS=Saccharomyces cerevisiae (strain ATCC 204508 / S288c) OX=559292 GN=NOP1 PE=1 SV=1 ;	0	32
P22217;	TRX1	45.6;	3	4	0.0015050177;	1.8575904;	Thioredoxin-1 OS=Saccharomyces cerevisiae (strain ATCC 204508 / S288c) OX=559292 GN=TRX1 PE=1 SV=3 ;	0	4
contaminant_KERATIN03;		45.5;	41	91	0.0059471047;	1.8510184;	no description;	0	91
O42831;	YAR075W	45.2;	12	50	0.012342105;	1.831392;	Putative inosine-5'-monophosphate dehydrogenase-like protein YAR075W OS=Saccharomyces cerevisiae (strain ATCC 204508 / S288c) OX=559292 GN=YAR075W PE=5 SV=1 ;	0	50
P07703;	RPC40	44.8;	14	20	0.002313684;	1.8054335;	DNA-directed RNA polymerases I and III subunit RPAC1 OS=Saccharomyces cerevisiae (strain ATCC 204508 / S288c) OX=559292 GN=RPC40 PE=1 SV=1 ;	0	20
P25694;	CDC48	44.6;	26	47	0.0021813747;	1.7925436;	Cell division control protein 48 OS=Saccharomyces cerevisiae (strain ATCC 204508 / S288c) OX=559292 GN=CDC48 PE=1 SV=3 ;	0	47
P49090;	ASN2	44.2;	20	36	0.002439076;	1.7669415;	Asparagine synthetase [glutamine-hydrolyzing] 2 OS=Saccharomyces cerevisiae (strain ATCC 204508 / S288c) OX=559292 GN=ASN2 PE=1 SV=2 ;	0	36
O13516;	RPS9A	44.2;	16	41	0.008065596;	1.7669415;	40S ribosomal protein S9-A OS=Saccharomyces cerevisiae (strain ATCC 204508 / S288c) OX=559292 GN=RPS9A PE=1 SV=3 ;	0	41
P53221;	RPL26B	44.1;	11	19	0.0057978737;	1.7605777;	60S ribosomal protein L26-B OS=Saccharomyces cerevisiae (strain ATCC 204508 / S288c) OX=559292 GN=RPL26B PE=1 SV=2 ;	0	19
P38629;	RFC3	43.8;	10	17	0.0019377104;	1.741574;	Replication factor C subunit 3 OS=Saccharomyces cerevisiae (strain ATCC 204508 / S288c) OX=559292 GN=RFC3 PE=1 SV=1 ;	0	17
P17076;	RPL8A	43.8;	21	40	0.006055345;	1.741574;	60S ribosomal protein L8-A OS=Saccharomyces cerevisiae (strain ATCC 204508 / S288c) OX=559292 GN=RPL8A PE=1 SV=4 ;	0	40
P29453;	RPL8B	43.8;	19	40	0.006055345;	1.741574;	60S ribosomal protein L8-B OS=Saccharomyces cerevisiae (strain ATCC 204508 / S288c) OX=559292 GN=RPL8B PE=1 SV=3 ;	0	40
P0CS90;	SSC1	43.7;	38	70	0.004148004;	1.7352688;	Heat shock protein SSC1, mitochondrial OS=Saccharomyces cerevisiae (strain ATCC 204508 / S288c) OX=559292 GN=SSC1 PE=1 SV=1 ;	0	70
Q3E754;	RPS21B	43.7;	5	13	0.0057908585;	1.7352688;	40S ribosomal protein S21-B OS=Saccharomyces cerevisiae (strain ATCC 204508 / S288c) OX=559292 GN=RPS21B PE=1 SV=1 ;	0	13
P0C0V8;	RPS21A	43.7;	4	7	0.0031181548;	1.7352688;	40S ribosomal protein S21-A OS=Saccharomyces cerevisiae (strain ATCC 204508 / S288c) OX=559292 GN=RPS21A PE=1 SV=1 ;	0	7
P05755;	RPS9B	43.6;	16	43	0.0085458;	1.7289777;	40S ribosomal protein S9-B OS=Saccharomyces cerevisiae (strain ATCC 204508 / S288c) OX=559292 GN=RPS9B PE=1 SV=4 ;	0	43
P15790;	CKA1	43.5;	16	20	0.0020835595;	1.7227013;	Casein kinase II subunit alpha OS=Saccharomyces cerevisiae (strain ATCC 204508 / S288c) OX=559292 GN=CKA1 PE=1 SV=1 ;	0	20
P02829;	HSP82	43.4;	36	77	0.004208849;	1.7164392;	ATP-dependent molecular chaperone HSP82 OS=Saccharomyces cerevisiae (strain ATCC 204508 / S288c) OX=559292 GN=HSP82 PE=1 SV=1 ;	0	77
P0CX45;P0CX46;	RPL2A RPL2B	43.3;43.3;	18	43	0.0065607512;0.0065607512;	1.7101917;1.7101917;	60S ribosomal protein L2-A OS=Saccharomyces cerevisiae (strain ATCC 204508 / S288c) OX=559292 GN=RPL2A PE=1 SV=1 ;60S ribosomal protein L2-B OS=Saccharomyces cerevisiae (strain ATCC 204508 / S288c) OX=559292 GN=RPL2B PE=1 SV=1 ;	0	43
P53883;	NOP13	43.2;	20	34	0.0032695858;	1.7039585;	Nucleolar protein 13 OS=Saccharomyces cerevisiae (strain ATCC 204508 / S288c) OX=559292 GN=NOP13 PE=1 SV=2 ;	0	34
Q01080;	RPA49	42.9;	15	24	0.002241207;	1.6853445;	DNA-directed RNA polymerase I subunit RPA49 OS=Saccharomyces cerevisiae (strain ATCC 204508 / S288c) OX=559292 GN=RPA49 PE=1 SV=2 ;	0	24
P57743;	LSM3	42.7;	2	3	0.0013063216;	1.6730065;	U6 snRNA-associated Sm-like protein LSm3 OS=Saccharomyces cerevisiae (strain ATCC 204508 / S288c) OX=559292 GN=LSM3 PE=1 SV=1 ;	0	3
P05739;	RPL6B	42.6;	8	21	0.0046240813;	1.6668587;	60S ribosomal protein L6-B OS=Saccharomyces cerevisiae (strain ATCC 204508 / S288c) OX=559292 GN=RPL6B PE=1 SV=4 ;	0	21
Q12181;	TAH18	42.5;	18	28	0.0017417622;	1.6607251;	NADPH-dependent diflavin oxidoreductase 1 OS=Saccharomyces cerevisiae (strain ATCC 204508 / S288c) OX=559292 GN=TAH18 PE=1 SV=1 ;	0	28
Q02753;	RPL21A	42.5;	6	12	0.0029065656;	1.6607251;	60S ribosomal protein L21-A OS=Saccharomyces cerevisiae (strain ATCC 204508 / S288c) OX=559292 GN=RPL21A PE=1 SV=1 ;	0	12
P14540;	FBA1	42.1;	8	13	0.0014033557;	1.6363313;	Fructose-bisphosphate aldolase OS=Saccharomyces cerevisiae (strain ATCC 204508 / S288c) OX=559292 GN=FBA1 PE=1 SV=3 ;	0	13
P16622;	HEM15	42;	12	23	0.002268058;	1.6302679;	Ferrochelatase, mitochondrial OS=Saccharomyces cerevisiae (strain ATCC 204508 / S288c) OX=559292 GN=HEM15 PE=1 SV=1 ;	0	23
P40348;	RFC2	41.9;	9	10	0.001097853;	1.6242187;	Replication factor C subunit 2 OS=Saccharomyces cerevisiae (strain ATCC 204508 / S288c) OX=559292 GN=RFC2 PE=1 SV=1 ;	0	10
P06634;	DED1	41.7;	18	30	0.0019248779;	1.6121614;	ATP-dependent RNA helicase DED1 OS=Saccharomyces cerevisiae (strain ATCC 204508 / S288c) OX=559292 GN=DED1 PE=1 SV=2 ;	0	30
P40991;	NOP2	41.6;	20	36	0.0022575266;	1.6061535;	25S rRNA (cytosine(2870)-C(5))-methyltransferase OS=Saccharomyces cerevisiae (strain ATCC 204508 / S288c) OX=559292 GN=NOP2 PE=1 SV=1 ;	0	36
P02406;	RPL28	41.6;	10	16	0.0041615255;	1.6061535;	60S ribosomal protein L28 OS=Saccharomyces cerevisiae (strain ATCC 204508 / S288c) OX=559292 GN=RPL28 PE=1 SV=3 ;	0	16
P00498;	HIS1	41.4;	12	25	0.0032621387;	1.5941794;	ATP phosphoribosyltransferase OS=Saccharomyces cerevisiae (strain ATCC 204508 / S288c) OX=559292 GN=HIS1 PE=1 SV=1 ;	0	25
P46990;	RPL17B	41.3;	10	21	0.004423035;	1.5882127;	60S ribosomal protein L17-B OS=Saccharomyces cerevisiae (strain ATCC 204508 / S288c) OX=559292 GN=RPL17B PE=1 SV=2 ;	0	21
P05740;	RPL17A	41.3;	11	24	0.0050548967;	1.5882127;	60S ribosomal protein L17-A OS=Saccharomyces cerevisiae (strain ATCC 204508 / S288c) OX=559292 GN=RPL17A PE=1 SV=4 ;	0	24
Q03759;	YML108W	41;	2	2	7.381754E-4;	1.5703957;	Uncharacterized protein YML108W OS=Saccharomyces cerevisiae (strain ATCC 204508 / S288c) OX=559292 GN=YML108W PE=1 SV=1 ;	0	2
P32497;	NIP1	40.9;	29	47	0.0022431621;	1.5644841;	Eukaryotic translation initiation factor 3 subunit C OS=Saccharomyces cerevisiae (strain ATCC 204508 / S288c) OX=559292 GN=NIP1 PE=1 SV=2 ;	0	47
P0C2H8;P0C2H9;	RPL31A RPL31B	40.7;40.7;	8	11	0.0037725335;0.0037725335;	1.5527012;1.5527012;	60S ribosomal protein L31-A OS=Saccharomyces cerevisiae (strain ATCC 204508 / S288c) OX=559292 GN=RPL31A PE=1 SV=1 ;60S ribosomal protein L31-B OS=Saccharomyces cerevisiae (strain ATCC 204508 / S288c) OX=559292 GN=RPL31B PE=1 SV=1 ;	0	11
P15705;	STI1	40.6;	25	49	0.003224034;	1.5468302;	Heat shock protein STI1 OS=Saccharomyces cerevisiae (strain ATCC 204508 / S288c) OX=559292 GN=STI1 PE=1 SV=1 ;	0	49
P0CX55;P0CX56;	RPS18A RPS18B	40.4;40.4;	6	20	0.0053087957;0.0053087957;	1.5351286;1.5351286;	40S ribosomal protein S18-A OS=Saccharomyces cerevisiae (strain ATCC 204508 / S288c) OX=559292 GN=RPS18A PE=1 SV=1 ;40S ribosomal protein S18-B OS=Saccharomyces cerevisiae (strain ATCC 204508 / S288c) OX=559292 GN=RPS18B PE=1 SV=1 ;	0	20
P25555;	GBP2	39.8;	16	25	0.0022689817;	1.5003455;	Single-strand telomeric DNA-binding protein GBP2 OS=Saccharomyces cerevisiae (strain ATCC 204508 / S288c) OX=559292 GN=GBP2 PE=1 SV=1 ;	0	25
P27614;	CPS1	39.2;	20	39	0.002623983;	1.4660394;	Carboxypeptidase S OS=Saccharomyces cerevisiae (strain ATCC 204508 / S288c) OX=559292 GN=CPS1 PE=1 SV=2 ;	0	39
P49089;	ASN1	39;	18	34	0.002303572;	1.4547088;	Asparagine synthetase [glutamine-hydrolyzing] 1 OS=Saccharomyces cerevisiae (strain ATCC 204508 / S288c) OX=559292 GN=ASN1 PE=1 SV=2 ;	0	34
P00359;	TDH3	38.9;	10	19	0.0022178614;	1.4490633;	Glyceraldehyde-3-phosphate dehydrogenase 3 OS=Saccharomyces cerevisiae (strain ATCC 204508 / S288c) OX=559292 GN=TDH3 PE=1 SV=3 ;	0	19
P40513;	MAM33	38.7;	8	12	0.00174831;	1.4378109;	Mitochondrial acidic protein MAM33 OS=Saccharomyces cerevisiae (strain ATCC 204508 / S288c) OX=559292 GN=MAM33 PE=1 SV=1 ;	0	12
P04456;	RPL25	38.7;	4	7	0.0019104187;	1.4378109;	60S ribosomal protein L25 OS=Saccharomyces cerevisiae (strain ATCC 204508 / S288c) OX=559292 GN=RPL25 PE=1 SV=4 ;	0	7
Q05775;	HCR1	38.1;	12	18	0.0026323614;	1.4043627;	Eukaryotic translation initiation factor 3 subunit J OS=Saccharomyces cerevisiae (strain ATCC 204508 / S288c) OX=559292 GN=HCR1 PE=1 SV=1 ;	0	18
P28007;	GAR1	38;	6	14	0.0026466288;	1.3988328;	H/ACA ribonucleoprotein complex subunit GAR1 OS=Saccharomyces cerevisiae (strain ATCC 204508 / S288c) OX=559292 GN=GAR1 PE=1 SV=1 ;	0	14
P05317;	RPP0	37.8;	12	18	0.0022358196;	1.3878112;	60S acidic ribosomal protein P0 OS=Saccharomyces cerevisiae (strain ATCC 204508 / S288c) OX=559292 GN=RPP0 PE=1 SV=2 ;	0	18
P0CX43;P0CX44;	RPL1A RPL1B	37.8;37.8;	11	19	0.0033932256;0.0033932256;	1.3878112;1.3878112;	60S ribosomal protein L1-A OS=Saccharomyces cerevisiae (strain ATCC 204508 / S288c) OX=559292 GN=RPL1A PE=1 SV=1 ;60S ribosomal protein L1-B OS=Saccharomyces cerevisiae (strain ATCC 204508 / S288c) OX=559292 GN=RPL1B PE=1 SV=1 ;	0	19
P35997;P38711;	RPS27A RPS27B	37.8;37.8;	4	6	0.0028356735;0.0028356735;	1.3878112;1.3878112;	40S ribosomal protein S27-A OS=Saccharomyces cerevisiae (strain ATCC 204508 / S288c) OX=559292 GN=RPS27A PE=1 SV=1 ;40S ribosomal protein S27-B OS=Saccharomyces cerevisiae (strain ATCC 204508 / S288c) OX=559292 GN=RPS27B PE=1 SV=1 ;	0	6
P0C0X0;Q3E7X9;	RPS28B RPS28A	37.3;37.3;	3	10	0.00578421;0.00578421;	1.3604782;1.3604782;	40S ribosomal protein S28-B OS=Saccharomyces cerevisiae (strain ATCC 204508 / S288c) OX=559292 GN=RPS28B PE=1 SV=1 ;40S ribosomal protein S28-A OS=Saccharomyces cerevisiae (strain ATCC 204508 / S288c) OX=559292 GN=RPS28A PE=1 SV=1 ;	0	10
P25617;	YCR016W	36.9;	7	14	0.0018708927;	1.3388374;	Uncharacterized protein YCR016W OS=Saccharomyces cerevisiae (strain ATCC 204508 / S288c) OX=559292 GN=YCR016W PE=1 SV=2 ;	0	14
Q02326;	RPL6A	36.9;	8	17	0.003743304;	1.3388374;	60S ribosomal protein L6-A OS=Saccharomyces cerevisiae (strain ATCC 204508 / S288c) OX=559292 GN=RPL6A PE=1 SV=2 ;	0	17
P25567;	SRO9	36.6;	13	29	0.0025895669;	1.3227367;	RNA-binding protein SRO9 OS=Saccharomyces cerevisiae (strain ATCC 204508 / S288c) OX=559292 GN=SRO9 PE=1 SV=2 ;	0	29
P0CX82;	RPL19A	36.5;	16	36	0.007381754;	1.3173947;	60S ribosomal protein L19-A OS=Saccharomyces cerevisiae (strain ATCC 204508 / S288c) OX=559292 GN=RPL19A PE=1 SV=1 ;	0	36
P0CX83;	RPL19B	36.5;	16	35	0.0071767047;	1.3173947;	60S ribosomal protein L19-B OS=Saccharomyces cerevisiae (strain ATCC 204508 / S288c) OX=559292 GN=RPL19B PE=1 SV=1 ;	0	35
P39990;	SNU13	36.5;	3	5	0.0015378654;	1.3173947;	13 kDa ribonucleoprotein-associated protein OS=Saccharomyces cerevisiae (strain ATCC 204508 / S288c) OX=559292 GN=SNU13 PE=1 SV=1 ;	0	5
P38985;	SRP14	36.3;	4	9	0.002388958;	1.3067472;	Signal recognition particle subunit SRP14 OS=Saccharomyces cerevisiae (strain ATCC 204508 / S288c) OX=559292 GN=SRP14 PE=1 SV=1 ;	0	9
P51401;	RPL9B	36.1;	12	27	0.0054783435;	1.2961485;	60S ribosomal protein L9-B OS=Saccharomyces cerevisiae (strain ATCC 204508 / S288c) OX=559292 GN=RPL9B PE=1 SV=1 ;	0	27
P05738;	RPL9A	36.1;	12	31	0.00628995;	1.2961485;	60S ribosomal protein L9-A OS=Saccharomyces cerevisiae (strain ATCC 204508 / S288c) OX=559292 GN=RPL9A PE=1 SV=2 ;	0	31
P43639;	CKB1	36;	7	14	0.0019516507;	1.2908678;	Casein kinase II subunit beta OS=Saccharomyces cerevisiae (strain ATCC 204508 / S288c) OX=559292 GN=CKB1 PE=1 SV=1 ;	0	14
Q3E705;	EFG1	35.6;	7	9	0.0014969436;	1.2698648;	rRNA-processing protein EFG1 OS=Saccharomyces cerevisiae (strain ATCC 204508 / S288c) OX=559292 GN=EFG1 PE=1 SV=2 ;	0	9
P36105;	RPL14A	35.5;	7	11	0.0030891036;	1.2646441;	60S ribosomal protein L14-A OS=Saccharomyces cerevisiae (strain ATCC 204508 / S288c) OX=559292 GN=RPL14A PE=1 SV=1 ;	0	11
P26785;	RPL16B	35.4;	11	32	0.0062633064;	1.2594359;	60S ribosomal protein L16-B OS=Saccharomyces cerevisiae (strain ATCC 204508 / S288c) OX=559292 GN=RPL16B PE=1 SV=3 ;	0	32
P26784;	RPL16A	35.2;	9	14	0.0027264266;	1.2490547;	60S ribosomal protein L16-A OS=Saccharomyces cerevisiae (strain ATCC 204508 / S288c) OX=559292 GN=RPL16A PE=1 SV=3 ;	0	14
P38788;	SSZ1	34.9;	12	19	0.001368643;	1.2335722;	Ribosome-associated complex subunit SSZ1 OS=Saccharomyces cerevisiae (strain ATCC 204508 / S288c) OX=559292 GN=SSZ1 PE=1 SV=2 ;	0	19
Q06706;	IKI3	34.8;	34	45	0.0012927644;	1.228435;	Elongator complex protein 1 OS=Saccharomyces cerevisiae (strain ATCC 204508 / S288c) OX=559292 GN=IKI3 PE=1 SV=1 ;	0	45
P24783;	DBP2	34.8;	11	16	0.0011356544;	1.228435;	ATP-dependent RNA helicase DBP2 OS=Saccharomyces cerevisiae (strain ATCC 204508 / S288c) OX=559292 GN=DBP2 PE=1 SV=1 ;	0	16
P04911;P04912;	HTA1 HTA2	34.8;34.8;	8	13	0.0038167024;0.0038167024;	1.228435;1.228435;	Histone H2A.1 OS=Saccharomyces cerevisiae (strain ATCC 204508 / S288c) OX=559292 GN=HTA1 PE=1 SV=2 ;Histone H2A.2 OS=Saccharomyces cerevisiae (strain ATCC 204508 / S288c) OX=559292 GN=HTA2 PE=1 SV=2 ;	0	13
P32558;	SPT16	34.6;	29	43	0.0016100782;	1.2181964;	FACT complex subunit SPT16 OS=Saccharomyces cerevisiae (strain ATCC 204508 / S288c) OX=559292 GN=SPT16 PE=1 SV=1 ;	0	43
P27476;	NSR1	34.3;	18	40	0.0037443677;	1.2029264;	Nuclear localization sequence-binding protein OS=Saccharomyces cerevisiae (strain ATCC 204508 / S288c) OX=559292 GN=NSR1 PE=1 SV=1 ;	0	40
P0C0T4;Q3E792;	RPS25B RPS25A	34.3;34.3;	8	18	0.006459035;0.006459035;	1.2029264;1.2029264;	40S ribosomal protein S25-B OS=Saccharomyces cerevisiae (strain ATCC 204508 / S288c) OX=559292 GN=RPS25B PE=1 SV=1 ;40S ribosomal protein S25-A OS=Saccharomyces cerevisiae (strain ATCC 204508 / S288c) OX=559292 GN=RPS25A PE=1 SV=1 ;	0	18
P38249;	RPG1	34.2;	24	35	0.0014070511;	1.19786;	Eukaryotic translation initiation factor 3 subunit A OS=Saccharomyces cerevisiae (strain ATCC 204508 / S288c) OX=559292 GN=RPG1 PE=1 SV=1 ;	0	35
P33322;	CBF5	34.2;	21	29	0.0023268573;	1.19786;	H/ACA ribonucleoprotein complex subunit CBF5 OS=Saccharomyces cerevisiae (strain ATCC 204508 / S288c) OX=559292 GN=CBF5 PE=1 SV=1 ;	0	29
P25491;	YDJ1	34.2;	12	16	0.0015160571;	1.19786;	Mitochondrial protein import protein MAS5 OS=Saccharomyces cerevisiae (strain ATCC 204508 / S288c) OX=559292 GN=YDJ1 PE=1 SV=1 ;	0	16
P38701;	RPS20	33.9;	9	21	0.0067259367;	1.18273;	40S ribosomal protein S20 OS=Saccharomyces cerevisiae (strain ATCC 204508 / S288c) OX=559292 GN=RPS20 PE=1 SV=3 ;	0	21
P41058;	RPS29B	33.9;	2	2	0.0013840789;	1.18273;	40S ribosomal protein S29-B OS=Saccharomyces cerevisiae (strain ATCC 204508 / S288c) OX=559292 GN=RPS29B PE=1 SV=3 ;	0	2
P41057;	RPS29A	33.9;	2	2	0.0013840789;	1.18273;	40S ribosomal protein S29-A OS=Saccharomyces cerevisiae (strain ATCC 204508 / S288c) OX=559292 GN=RPS29A PE=1 SV=3 ;	0	2
P22138;	RPA135	33.7;	24	40	0.0012885855;	1.1727014;	DNA-directed RNA polymerase I subunit RPA135 OS=Saccharomyces cerevisiae (strain ATCC 204508 / S288c) OX=559292 GN=RPA135 PE=1 SV=1 ;	0	40
P05759;	RPS31	33.6;	7	11	0.0028045808;	1.1677041;	Ubiquitin-40S ribosomal protein S31 OS=Saccharomyces cerevisiae (strain ATCC 204508 / S288c) OX=559292 GN=RPS31 PE=1 SV=3 ;	0	11
P09440;	MIS1	33.3;	23	35	0.0013911767;	1.1527817;	C-1-tetrahydrofolate synthase, mitochondrial OS=Saccharomyces cerevisiae (strain ATCC 204508 / S288c) OX=559292 GN=MIS1 PE=1 SV=1 ;	0	35
P26754;	RFA2	33.3;	5	5	7.0978404E-4;	1.1527817;	Replication factor A protein 2 OS=Saccharomyces cerevisiae (strain ATCC 204508 / S288c) OX=559292 GN=RFA2 PE=1 SV=1 ;	0	5
Q07623;	NOP6	33.3;	8	17	0.0029280956;	1.1527817;	Nucleolar protein 6 OS=Saccharomyces cerevisiae (strain ATCC 204508 / S288c) OX=559292 GN=NOP6 PE=1 SV=1 ;	0	17
P33399;	LHP1	33.1;	8	12	0.0016910926;	1.1428905;	La protein homolog OS=Saccharomyces cerevisiae (strain ATCC 204508 / S288c) OX=559292 GN=LHP1 PE=1 SV=2 ;	0	12
P16861;	PFK1	32.8;	21	32	0.0012564688;	1.128139;	ATP-dependent 6-phosphofructokinase subunit alpha OS=Saccharomyces cerevisiae (strain ATCC 204508 / S288c) OX=559292 GN=PFK1 PE=1 SV=1 ;	0	32
P05748;	RPL15A	32.8;	10	24	0.0045593185;	1.128139;	60S ribosomal protein L15-A OS=Saccharomyces cerevisiae (strain ATCC 204508 / S288c) OX=559292 GN=RPL15A PE=1 SV=3 ;	0	24
Q04225;	RRB1	32.7;	9	12	9.100792E-4;	1.1232445;	Ribosome assembly protein RRB1 OS=Saccharomyces cerevisiae (strain ATCC 204508 / S288c) OX=559292 GN=RRB1 PE=1 SV=1 ;	0	12
P22803;	TRX2	32.7;	3	4	0.0014905465;	1.1232445;	Thioredoxin-2 OS=Saccharomyces cerevisiae (strain ATCC 204508 / S288c) OX=559292 GN=TRX2 PE=1 SV=3 ;	0	4
P42846;	KRI1	32.3;	17	22	0.0014426269;	1.1037784;	Protein KRI1 OS=Saccharomyces cerevisiae (strain ATCC 204508 / S288c) OX=559292 GN=KRI1 PE=1 SV=1 ;	0	22
P32892;	DRS1	32.2;	20	33	0.00170065;	1.0989399;	ATP-dependent RNA helicase DRS1 OS=Saccharomyces cerevisiae (strain ATCC 204508 / S288c) OX=559292 GN=DRS1 PE=1 SV=2 ;	0	33
P49167;	RPL38	32.1;	2	4	0.0019873953;	1.0941124;	60S ribosomal protein L38 OS=Saccharomyces cerevisiae (strain ATCC 204508 / S288c) OX=559292 GN=RPL38 PE=1 SV=1 ;	0	4
P10964;	RPA190	32;	40	54	0.0012576486;	1.0892961;	DNA-directed RNA polymerase I subunit RPA190 OS=Saccharomyces cerevisiae (strain ATCC 204508 / S288c) OX=559292 GN=RPA190 PE=1 SV=2 ;	0	54
P38431;	TIF5	31.9;	9	10	9.56894E-4;	1.084491;	Eukaryotic translation initiation factor 5 OS=Saccharomyces cerevisiae (strain ATCC 204508 / S288c) OX=559292 GN=TIF5 PE=1 SV=1 ;	0	10
P0CX84;P0CX85;	RPL35A RPL35B	31.7;31.7;	8	21	0.006781986;0.006781986;	1.0749135;1.0749135;	60S ribosomal protein L35-A OS=Saccharomyces cerevisiae (strain ATCC 204508 / S288c) OX=559292 GN=RPL35A PE=1 SV=1 ;60S ribosomal protein L35-B OS=Saccharomyces cerevisiae (strain ATCC 204508 / S288c) OX=559292 GN=RPL35B PE=1 SV=1 ;	0	21
Q12159;	YRA1	31.4;	11	18	0.0030866184;	1.0606298;	RNA annealing protein YRA1 OS=Saccharomyces cerevisiae (strain ATCC 204508 / S288c) OX=559292 GN=YRA1 PE=1 SV=2 ;	0	18
P19454;	CKA2	31.3;	10	13	0.0014861495;	1.0558906;	Casein kinase II subunit alpha' OS=Saccharomyces cerevisiae (strain ATCC 204508 / S288c) OX=559292 GN=CKA2 PE=1 SV=2 ;	0	13
P27692;	SPT5	31.1;	22	35	0.0012760087;	1.0464447;	Transcription elongation factor SPT5 OS=Saccharomyces cerevisiae (strain ATCC 204508 / S288c) OX=559292 GN=SPT5 PE=1 SV=1 ;	0	35
P41819;	DIM1	31.1;	6	13	0.0015842916;	1.0464447;	Dimethyladenosine transferase OS=Saccharomyces cerevisiae (strain ATCC 204508 / S288c) OX=559292 GN=DIM1 PE=3 SV=1 ;	0	13
Q08962;	NIP7	30.9;	6	10	0.0021411164;	1.0370419;	60S ribosome subunit biogenesis protein NIP7 OS=Saccharomyces cerevisiae (strain ATCC 204508 / S288c) OX=559292 GN=NIP7 PE=1 SV=1 ;	0	10
P14126;	RPL3	30.7;	16	32	0.0032044824;	1.0276828;	60S ribosomal protein L3 OS=Saccharomyces cerevisiae (strain ATCC 204508 / S288c) OX=559292 GN=RPL3 PE=1 SV=4 ;	0	32
Q12320;	GLO4	30.5;	4	5	6.7989837E-4;	1.0183663;	Hydroxyacylglutathione hydrolase, mitochondrial OS=Saccharomyces cerevisiae (strain ATCC 204508 / S288c) OX=559292 GN=GLO4 PE=3 SV=1 ;	0	5
P14120;	RPL30	30.5;	5	9	0.0033217892;	1.0183663;	60S ribosomal protein L30 OS=Saccharomyces cerevisiae (strain ATCC 204508 / S288c) OX=559292 GN=RPL30 PE=1 SV=3 ;	0	9
P39938;P39939;	RPS26A RPS26B	30.3;30.3;	3	6	0.0019539937;0.0019539937;	1.0090928;1.0090928;	40S ribosomal protein S26-A OS=Saccharomyces cerevisiae (strain ATCC 204508 / S288c) OX=559292 GN=RPS26A PE=1 SV=1 ;40S ribosomal protein S26-B OS=Saccharomyces cerevisiae (strain ATCC 204508 / S288c) OX=559292 GN=RPS26B PE=1 SV=1 ;	0	6
P20434;	RPB5	30.2;	6	13	0.0023432777;	1.004472;	DNA-directed RNA polymerases I, II, and III subunit RPABC1 OS=Saccharomyces cerevisiae (strain ATCC 204508 / S288c) OX=559292 GN=RPB5 PE=1 SV=1 ;	0	13
P06103;	PRT1	30.1;	15	21	0.0010666295;	0.99986184;	Eukaryotic translation initiation factor 3 subunit B OS=Saccharomyces cerevisiae (strain ATCC 204508 / S288c) OX=559292 GN=PRT1 PE=1 SV=1 ;	0	21
P53251;	SLX9	30;	4	6	0.001107263;	0.9952624;	Ribosome biogenesis protein SLX9 OS=Saccharomyces cerevisiae (strain ATCC 204508 / S288c) OX=559292 GN=SLX9 PE=1 SV=1 ;	0	6
Q12692;	HTZ1	29.9;	6	7	0.0020244736;	0.9906733;	Histone H2A.Z OS=Saccharomyces cerevisiae (strain ATCC 204508 / S288c) OX=559292 GN=HTZ1 PE=1 SV=3 ;	0	7
Q06631;	BFR2	29.8;	12	15	0.0010886013;	0.98609483;	Protein BFR2 OS=Saccharomyces cerevisiae (strain ATCC 204508 / S288c) OX=559292 GN=BFR2 PE=1 SV=1 ;	0	15
P25631;	YCR051W	29.7;	6	13	0.0022693905;	0.9815271;	Ankyrin repeat-containing protein YCR051W OS=Saccharomyces cerevisiae (strain ATCC 204508 / S288c) OX=559292 GN=YCR051W PE=1 SV=1 ;	0	13
P40079;	LCP5	29.4;	6	6	6.5133127E-4;	0.9678863;	U3 small nucleolar ribonucleoprotein protein LCP5 OS=Saccharomyces cerevisiae (strain ATCC 204508 / S288c) OX=559292 GN=LCP5 PE=1 SV=1 ;	0	6
Q07381;	TSR1	29.1;	17	22	0.0010819703;	0.9543395;	Ribosome biogenesis protein TSR1 OS=Saccharomyces cerevisiae (strain ATCC 204508 / S288c) OX=559292 GN=TSR1 PE=1 SV=1 ;	0	22
P35184;	SQT1	29;	10	19	0.0017084222;	0.9498446;	Ribosome assembly protein SQT1 OS=Saccharomyces cerevisiae (strain ATCC 204508 / S288c) OX=559292 GN=SQT1 PE=1 SV=2 ;	0	19
P42935;	ELP2	28.8;	19	34	0.0016721358;	0.9408858;	Elongator complex protein 2 OS=Saccharomyces cerevisiae (strain ATCC 204508 / S288c) OX=559292 GN=ELP2 PE=1 SV=1 ;	0	34
P40422;	RPC10	28.6;	2	2	0.001107263;	0.93196833;	DNA-directed RNA polymerases I, II, and III subunit RPABC4 OS=Saccharomyces cerevisiae (strain ATCC 204508 / S288c) OX=559292 GN=RPC10 PE=1 SV=1 ;	0	2
P32598;	GLC7	28.5;	8	11	0.0013663343;	0.9275249;	Serine/threonine-protein phosphatase PP1-2 OS=Saccharomyces cerevisiae (strain ATCC 204508 / S288c) OX=559292 GN=GLC7 PE=1 SV=1 ;	0	11
P39567;	IMD1	28.3;	14	62	0.005962186;	0.91866875;	Putative inosine-5'-monophosphate dehydrogenase 1 OS=Saccharomyces cerevisiae (strain ATCC 204508 / S288c) OX=559292 GN=IMD1 PE=5 SV=1 ;	0	62
Q12339;	UTP23	28;	5	8	0.001220605;	0.9054607;	rRNA-processing protein UTP23 OS=Saccharomyces cerevisiae (strain ATCC 204508 / S288c) OX=559292 GN=UTP23 PE=1 SV=1 ;	0	8
P15424;	MSS116	27.9;	13	20	0.0011672954;	0.9010782;	ATP-dependent RNA helicase MSS116, mitochondrial OS=Saccharomyces cerevisiae (strain ATCC 204508 / S288c) OX=559292 GN=MSS116 PE=1 SV=1 ;	0	20
Q12499;	NOP58	27.6;	14	25	0.0018959984;	0.8879913;	Nucleolar protein 58 OS=Saccharomyces cerevisiae (strain ATCC 204508 / S288c) OX=559292 GN=NOP58 PE=1 SV=1 ;	0	25
P0CX29;P0CX30;	RPS23A RPS23B	27.6;27.6;	6	18	0.004810867;0.004810867;	0.8879913;0.8879913;	40S ribosomal protein S23-A OS=Saccharomyces cerevisiae (strain ATCC 204508 / S288c) OX=559292 GN=RPS23A PE=1 SV=1 ;40S ribosomal protein S23-B OS=Saccharomyces cerevisiae (strain ATCC 204508 / S288c) OX=559292 GN=RPS23B PE=1 SV=1 ;	0	18
P41940;	PSA1	27.1;	7	16	0.001717638;	0.86637974;	Mannose-1-phosphate guanyltransferase OS=Saccharomyces cerevisiae (strain ATCC 204508 / S288c) OX=559292 GN=PSA1 PE=1 SV=2 ;	0	16
P38930;	CKB2	27.1;	5	8	0.0012016809;	0.86637974;	Casein kinase II subunit beta' OS=Saccharomyces cerevisiae (strain ATCC 204508 / S288c) OX=559292 GN=CKB2 PE=1 SV=1 ;	0	8
Q05022;	RRP5	27;	33	54	0.0012103686;	0.86208713;	rRNA biogenesis protein RRP5 OS=Saccharomyces cerevisiae (strain ATCC 204508 / S288c) OX=559292 GN=RRP5 PE=1 SV=1 ;	0	54
P20435;	RPO26	26.5;	2	4	0.0010001085;	0.8407719;	DNA-directed RNA polymerases I, II, and III subunit RPABC2 OS=Saccharomyces cerevisiae (strain ATCC 204508 / S288c) OX=559292 GN=RPO26 PE=1 SV=1 ;	0	4
P20447;	DBP3	26.4;	12	23	0.001704296;	0.8365383;	ATP-dependent RNA helicase DBP3 OS=Saccharomyces cerevisiae (strain ATCC 204508 / S288c) OX=559292 GN=DBP3 PE=1 SV=2 ;	0	23
P32529;	RPA12	26.4;	2	6	0.0018602019;	0.8365383;	DNA-directed RNA polymerase I subunit RPA12 OS=Saccharomyces cerevisiae (strain ATCC 204508 / S288c) OX=559292 GN=RPA12 PE=1 SV=1 ;	0	6
P37263;	YCR087C-A	26.1;	4	6	0.0015197729;	0.8238957;	UPF0743 protein YCR087C-A OS=Saccharomyces cerevisiae (strain ATCC 204508 / S288c) OX=559292 GN=YCR087C-A PE=1 SV=1 ;	0	6
contaminant_KERATIN17;		25.4;	17	29	0.0019048678;	0.79473364;	no description;	0	29
P16387;	PDA1	25.2;	10	15	0.0013840789;	0.7864876;	Pyruvate dehydrogenase E1 component subunit alpha, mitochondrial OS=Saccharomyces cerevisiae (strain ATCC 204508 / S288c) OX=559292 GN=PDA1 PE=1 SV=2 ;	0	15
P02293;P02294;	HTB1 HTB2	25.2;25.2;	3	3	8.8750094E-4;8.8750094E-4;	0.7864876;0.7864876;	Histone H2B.1 OS=Saccharomyces cerevisiae (strain ATCC 204508 / S288c) OX=559292 GN=HTB1 PE=1 SV=2 ;Histone H2B.2 OS=Saccharomyces cerevisiae (strain ATCC 204508 / S288c) OX=559292 GN=HTB2 PE=1 SV=2 ;	0	3
P41056;	RPL33B	25.2;	3	9	0.0032596998;	0.7864876;	60S ribosomal protein L33-B OS=Saccharomyces cerevisiae (strain ATCC 204508 / S288c) OX=559292 GN=RPL33B PE=1 SV=2 ;	0	9
P05744;	RPL33A	25.2;	4	10	0.0036218886;	0.7864876;	60S ribosomal protein L33-A OS=Saccharomyces cerevisiae (strain ATCC 204508 / S288c) OX=559292 GN=RPL33A PE=1 SV=3 ;	0	10
P16862;	PFK2	25.1;	16	25	0.0010102765;	0.7823788;	ATP-dependent 6-phosphofructokinase subunit beta OS=Saccharomyces cerevisiae (strain ATCC 204508 / S288c) OX=559292 GN=PFK2 PE=1 SV=4 ;	0	25
Q01560;	NPL3	25.1;	6	9	8.424828E-4;	0.7823788;	Nucleolar protein 3 OS=Saccharomyces cerevisiae (strain ATCC 204508 / S288c) OX=559292 GN=NPL3 PE=1 SV=1 ;	0	9
Q12754;	RRP12	24.9;	22	35	0.001104558;	0.7741895;	Ribosomal RNA-processing protein 12 OS=Saccharomyces cerevisiae (strain ATCC 204508 / S288c) OX=559292 GN=RRP12 PE=1 SV=1 ;	0	35
P29295;	HRR25	24.9;	8	13	0.0010198476;	0.7741895;	Casein kinase I homolog HRR25 OS=Saccharomyces cerevisiae (strain ATCC 204508 / S288c) OX=559292 GN=HRR25 PE=1 SV=1 ;	0	13
P38333;	ENP1	24.8;	9	12	9.628375E-4;	0.77010894;	Essential nuclear protein 1 OS=Saccharomyces cerevisiae (strain ATCC 204508 / S288c) OX=559292 GN=ENP1 PE=1 SV=1 ;	0	12
P53220;	TIM21	24.7;	2	2	3.24303E-4;	0.7660378;	Mitochondrial import inner membrane translocase subunit TIM21 OS=Saccharomyces cerevisiae (strain ATCC 204508 / S288c) OX=559292 GN=TIM21 PE=1 SV=1 ;	0	2
P0C0W9;Q3E757;	RPL11A RPL11B	24.7;24.7;	4	9	0.002004528;0.002004528;	0.7660378;0.7660378;	60S ribosomal protein L11-A OS=Saccharomyces cerevisiae (strain ATCC 204508 / S288c) OX=559292 GN=RPL11A PE=1 SV=2 ;60S ribosomal protein L11-B OS=Saccharomyces cerevisiae (strain ATCC 204508 / S288c) OX=559292 GN=RPL11B PE=1 SV=3 ;	0	9
Q92317;	NCB2	24.7;	2	2	5.3087954E-4;	0.7660378;	Negative cofactor 2 complex subunit beta OS=Saccharomyces cerevisiae (strain ATCC 204508 / S288c) OX=559292 GN=NCB2 PE=1 SV=1 ;	0	2
contaminant_KERATIN21;		24.6;	10	21	0.0022796593;	0.7619761;	no description;	0	21
P32590;	SSE2	24.4;	14	23	0.0012862147;	0.7538805;	Heat shock protein homolog SSE2 OS=Saccharomyces cerevisiae (strain ATCC 204508 / S288c) OX=559292 GN=SSE2 PE=1 SV=3 ;	0	23
Q02908;	ELP3	23.9;	11	16	0.0011132268;	0.733804;	Elongator complex protein 3 OS=Saccharomyces cerevisiae (strain ATCC 204508 / S288c) OX=559292 GN=ELP3 PE=1 SV=1 ;	0	16
P0CX49;P0CX50;	RPL18A RPL18B	23.7;23.7;	4	13	0.0027086274;0.0027086274;	0.72583795;0.72583795;	60S ribosomal protein L18-A OS=Saccharomyces cerevisiae (strain ATCC 204508 / S288c) OX=559292 GN=RPL18A PE=1 SV=1 ;60S ribosomal protein L18-B OS=Saccharomyces cerevisiae (strain ATCC 204508 / S288c) OX=559292 GN=RPL18B PE=1 SV=1 ;	0	13
Q12196;	RIO1	23.6;	10	13	0.0010409188;	0.72186863;	Serine/threonine-protein kinase RIO1 OS=Saccharomyces cerevisiae (strain ATCC 204508 / S288c) OX=559292 GN=RIO1 PE=1 SV=1 ;	0	13
Q04067;	TIF35	23.4;	3	7	9.90071E-4;	0.7139573;	Eukaryotic translation initiation factor 3 subunit G OS=Saccharomyces cerevisiae (strain ATCC 204508 / S288c) OX=559292 GN=TIF35 PE=1 SV=1 ;	0	7
Q02821;	SRP1	23.1;	8	11	7.865245E-4;	0.7021586;	Importin subunit alpha OS=Saccharomyces cerevisiae (strain ATCC 204508 / S288c) OX=559292 GN=SRP1 PE=1 SV=1 ;	0	11
Q08208;	NOP12	23.1;	6	9	7.5988646E-4;	0.7021586;	Nucleolar protein 12 OS=Saccharomyces cerevisiae (strain ATCC 204508 / S288c) OX=559292 GN=NOP12 PE=1 SV=1 ;	0	9
P39985;	POL5	22.8;	15	22	8.342393E-4;	0.6904409;	rDNA transcriptional regulator POL5 OS=Saccharomyces cerevisiae (strain ATCC 204508 / S288c) OX=559292 GN=POL5 PE=1 SV=1 ;	0	22
contaminant_TRYPSIN;		22.7;	4	11	0.0018615559;	0.6865531;	no description;	0	11
P47077;	NOP9	22.5;	8	12	6.98274E-4;	0.67880404;	Nucleolar protein 9 OS=Saccharomyces cerevisiae (strain ATCC 204508 / S288c) OX=559292 GN=NOP9 PE=1 SV=1 ;	0	12
P16550;	APA1	22.4;	3	8	9.658369E-4;	0.67494285;	Protein APA1 OS=Saccharomyces cerevisiae (strain ATCC 204508 / S288c) OX=559292 GN=APA1 PE=1 SV=4 ;	0	8
P02309;	HHF1	22.3;	2	2	7.525089E-4;	0.6710906;	Histone H4 OS=Saccharomyces cerevisiae (strain ATCC 204508 / S288c) OX=559292 GN=HHF1 PE=1 SV=2 ;	0	2
P39935;	TIF4631	22.1;	11	18	7.3274766E-4;	0.6634127;	Eukaryotic initiation factor 4F subunit p150 OS=Saccharomyces cerevisiae (strain ATCC 204508 / S288c) OX=559292 GN=TIF4631 PE=1 SV=2 ;	0	18
P40160;	RIO2	22.1;	10	22	0.0020061;	0.6634127;	Serine/threonine-protein kinase RIO2 OS=Saccharomyces cerevisiae (strain ATCC 204508 / S288c) OX=559292 GN=RIO2 PE=1 SV=1 ;	0	22
Q08235;	BRX1	22;	4	6	7.990558E-4;	0.6595869;	Ribosome biogenesis protein BRX1 OS=Saccharomyces cerevisiae (strain ATCC 204508 / S288c) OX=559292 GN=BRX1 PE=1 SV=2 ;	0	6
Q04175;	SXM1	21.9;	15	20	8.2106376E-4;	0.65576994;	Importin beta SMX1 OS=Saccharomyces cerevisiae (strain ATCC 204508 / S288c) OX=559292 GN=SXM1 PE=1 SV=1 ;	0	20
Q00955;	ACC1	21.5;	34	65	0.0011280894;	0.64058983;	Acetyl-CoA carboxylase OS=Saccharomyces cerevisiae (strain ATCC 204508 / S288c) OX=559292 GN=ACC1 PE=1 SV=2 ;	0	65
Q12496;	YOL098C	21.4;	11	19	7.100578E-4;	0.6368165;	Uncharacterized protein YOL098C OS=Saccharomyces cerevisiae (strain ATCC 204508 / S288c) OX=559292 GN=YOL098C PE=1 SV=1 ;	0	19
P32337;	PSE1	21.3;	13	23	8.1850024E-4;	0.633052;	Importin subunit beta-3 OS=Saccharomyces cerevisiae (strain ATCC 204508 / S288c) OX=559292 GN=PSE1 PE=1 SV=2 ;	0	23
P04449;	RPL24A	21.3;	5	11	0.0027502985;	0.633052;	60S ribosomal protein L24-A OS=Saccharomyces cerevisiae (strain ATCC 204508 / S288c) OX=559292 GN=RPL24A PE=1 SV=1 ;	0	11
P40008;	FMP52	20.8;	2	2	3.3553425E-4;	0.61435854;	Protein FMP52, mitochondrial OS=Saccharomyces cerevisiae (strain ATCC 204508 / S288c) OX=559292 GN=FMP52 PE=1 SV=1 ;	0	2
P05318;	RPP1A	20.8;	2	4	0.0014624229;	0.61435854;	60S acidic ribosomal protein P1-alpha OS=Saccharomyces cerevisiae (strain ATCC 204508 / S288c) OX=559292 GN=RPP1A PE=1 SV=4 ;	0	4
P40339;	RFC4	20.7;	4	7	8.3987444E-4;	0.61064565;	Replication factor C subunit 4 OS=Saccharomyces cerevisiae (strain ATCC 204508 / S288c) OX=559292 GN=RFC4 PE=1 SV=1 ;	0	7
P40525;P87262;	RPL34B RPL34A	20.7;20.7;	2	4	0.0012811308;0.0012811308;	0.61064565;0.61064565;	60S ribosomal protein L34-B OS=Saccharomyces cerevisiae (strain ATCC 204508 / S288c) OX=559292 GN=RPL34B PE=1 SV=1 ;60S ribosomal protein L34-A OS=Saccharomyces cerevisiae (strain ATCC 204508 / S288c) OX=559292 GN=RPL34A PE=1 SV=1 ;	0	4
P0CX25;P0CX26;	RPL43A RPL43B	20.7;20.7;	3	6	0.0025274483;0.0025274483;	0.61064565;0.61064565;	60S ribosomal protein L43-A OS=Saccharomyces cerevisiae (strain ATCC 204508 / S288c) OX=559292 GN=RPL43A PE=1 SV=1 ;60S ribosomal protein L43-B OS=Saccharomyces cerevisiae (strain ATCC 204508 / S288c) OX=559292 GN=RPL43B PE=1 SV=1 ;	0	6
P22202;	SSA4	20.4;	16	39	0.0023542275;	0.599558;	Heat shock protein SSA4 OS=Saccharomyces cerevisiae (strain ATCC 204508 / S288c) OX=559292 GN=SSA4 PE=1 SV=3 ;	0	39
P53066;	YGL242C	20.4;	2	2	4.282233E-4;	0.599558;	Ankyrin repeat-containing protein YGL242C OS=Saccharomyces cerevisiae (strain ATCC 204508 / S288c) OX=559292 GN=YGL242C PE=1 SV=1 ;	0	2
P0CX41;P0CX42;	RPL23A RPL23B	20.4;20.4;	2	3	8.4863225E-4;8.4863225E-4;	0.599558;0.599558;	60S ribosomal protein L23-A OS=Saccharomyces cerevisiae (strain ATCC 204508 / S288c) OX=559292 GN=RPL23A PE=1 SV=1 ;60S ribosomal protein L23-B OS=Saccharomyces cerevisiae (strain ATCC 204508 / S288c) OX=559292 GN=RPL23B PE=1 SV=1 ;	0	3
P0C2J1;	TY1B-PR3	20.3;	23	29	6.403829E-4;	0.5958791;	Transposon Ty1-PR3 Gag-Pol polyprotein OS=Saccharomyces cerevisiae (strain ATCC 204508 / S288c) OX=559292 GN=TY1B-PR3 PE=1 SV=1 ;	0	29
Q04670;	TY1B-MR2	19.7;	23	31	6.8454724E-4;	0.57398295;	Transposon Ty1-MR2 Gag-Pol polyprotein OS=Saccharomyces cerevisiae (strain ATCC 204508 / S288c) OX=559292 GN=TY1B-MR2 PE=3 SV=2 ;	0	31
P45818;	ROK1	19.7;	6	8	5.4970506E-4;	0.57398295;	ATP-dependent RNA helicase ROK1 OS=Saccharomyces cerevisiae (strain ATCC 204508 / S288c) OX=559292 GN=ROK1 PE=1 SV=1 ;	0	8
P48234;	ENP2	19.5;	10	16	8.770401E-4;	0.566751;	Ribosome biogenesis protein ENP2 OS=Saccharomyces cerevisiae (strain ATCC 204508 / S288c) OX=559292 GN=ENP2 PE=1 SV=2 ;	0	16
P39730;	FUN12	19.4;	13	23	8.895676E-4;	0.56314766;	Eukaryotic translation initiation factor 5B OS=Saccharomyces cerevisiae (strain ATCC 204508 / S288c) OX=559292 GN=FUN12 PE=1 SV=2 ;	0	23
P22147;	XRN1	19;	19	25	6.340676E-4;	0.54881656;	5'-3' exoribonuclease 1 OS=Saccharomyces cerevisiae (strain ATCC 204508 / S288c) OX=559292 GN=XRN1 PE=1 SV=1 ;	0	25
P46669;	RPA43	19;	6	7	8.3214557E-4;	0.54881656;	DNA-directed RNA polymerase I subunit RPA43 OS=Saccharomyces cerevisiae (strain ATCC 204508 / S288c) OX=559292 GN=RPA43 PE=1 SV=2 ;	0	7
P46683;	YAR1	19;	2	3	5.813131E-4;	0.54881656;	Ankyrin repeat-containing protein YAR1 OS=Saccharomyces cerevisiae (strain ATCC 204508 / S288c) OX=559292 GN=YAR1 PE=1 SV=1 ;	0	3
O14455;P05745;	RPL36B RPL36A	19;19;	2	5	0.0019377104;0.0019377104;	0.54881656;0.54881656;	60S ribosomal protein L36-B OS=Saccharomyces cerevisiae (strain ATCC 204508 / S288c) OX=559292 GN=RPL36B PE=1 SV=3 ;60S ribosomal protein L36-A OS=Saccharomyces cerevisiae (strain ATCC 204508 / S288c) OX=559292 GN=RPL36A PE=1 SV=3 ;	0	5
P47047;	MTR4	18.9;	13	21	7.5847004E-4;	0.54525447;	ATP-dependent RNA helicase DOB1 OS=Saccharomyces cerevisiae (strain ATCC 204508 / S288c) OX=559292 GN=MTR4 PE=1 SV=1 ;	0	21
Q12532;	RQC2	18.5;	14	22	8.213801E-4;	0.5310875;	Ribosome quality control complex subunit 2 OS=Saccharomyces cerevisiae (strain ATCC 204508 / S288c) OX=559292 GN=RQC2 PE=1 SV=1 ;	0	22
P09435;	SSA3	18.5;	16	41	0.0024482626;	0.5310875;	Heat shock protein SSA3 OS=Saccharomyces cerevisiae (strain ATCC 204508 / S288c) OX=559292 GN=SSA3 PE=1 SV=3 ;	0	41
Q12522;	TIF6	18.4;	3	6	9.490826E-4;	0.5275661;	Eukaryotic translation initiation factor 6 OS=Saccharomyces cerevisiae (strain ATCC 204508 / S288c) OX=559292 GN=TIF6 PE=1 SV=1 ;	0	6
P38112;	MAK5	18.2;	8	10	5.013481E-4;	0.5205476;	ATP-dependent RNA helicase MAK5 OS=Saccharomyces cerevisiae (strain ATCC 204508 / S288c) OX=559292 GN=MAK5 PE=1 SV=1 ;	0	10
P60010;	ACT1	17.9;	4	4	4.133782E-4;	0.5100801;	Actin OS=Saccharomyces cerevisiae (strain ATCC 204508 / S288c) OX=559292 GN=ACT1 PE=1 SV=1 ;	0	4
P39715;	ECM1	17.9;	2	6	0.0010968172;	0.5100801;	Shuttling pre-60S factor ECM1 OS=Saccharomyces cerevisiae (strain ATCC 204508 / S288c) OX=559292 GN=ECM1 PE=1 SV=2 ;	0	6
contaminant_KERATIN05;		17.6;	9	15	0.0012342104;	0.4996848;	no description;	0	15
P0CX33;P0CX34;	RPS30A RPS30B	17.5;17.5;	2	3	0.0018454385;0.0018454385;	0.4962356;0.4962356;	40S ribosomal protein S30-A OS=Saccharomyces cerevisiae (strain ATCC 204508 / S288c) OX=559292 GN=RPS30A PE=1 SV=1 ;40S ribosomal protein S30-B OS=Saccharomyces cerevisiae (strain ATCC 204508 / S288c) OX=559292 GN=RPS30B PE=1 SV=1 ;	0	3
Q06344;	ESF1	17;	7	8	4.936842E-4;	0.47910845;	Pre-rRNA-processing protein ESF1 OS=Saccharomyces cerevisiae (strain ATCC 204508 / S288c) OX=559292 GN=ESF1 PE=1 SV=1 ;	0	8
Reverse_sp|P40512|CSN11_YEAST;	PCI8	16.4;	2	2	1.745685E-4;	0.45881426;	Cop9 signalosome complex subunit 11 OS=Saccharomyces cerevisiae (strain ATCC 204508 / S288c) OX=559292 GN=PCI8 PE=1 SV=1 ;	0	2
P38061;	RPL32	16.2;	4	8	0.0023848743;	0.4521116;	60S ribosomal protein L32 OS=Saccharomyces cerevisiae (strain ATCC 204508 / S288c) OX=559292 GN=RPL32 PE=1 SV=1 ;	0	8
P32502;	GCD7	15.7;	4	7	7.1201957E-4;	0.43548942;	Translation initiation factor eIF-2B subunit beta OS=Saccharomyces cerevisiae (strain ATCC 204508 / S288c) OX=559292 GN=GCD7 PE=1 SV=1 ;	0	7
Q99216;	PNO1	15.7;	4	5	7.071935E-4;	0.43548942;	Pre-rRNA-processing protein PNO1 OS=Saccharomyces cerevisiae (strain ATCC 204508 / S288c) OX=559292 GN=PNO1 PE=1 SV=1 ;	0	5
P22336;	RFA1	15.6;	6	10	6.240613E-4;	0.4321879;	Replication factor A protein 1 OS=Saccharomyces cerevisiae (strain ATCC 204508 / S288c) OX=559292 GN=RFA1 PE=1 SV=1 ;	0	10
P34078;	LTV1	15.6;	3	6	5.0221436E-4;	0.4321879;	Protein LTV1 OS=Saccharomyces cerevisiae (strain ATCC 204508 / S288c) OX=559292 GN=LTV1 PE=1 SV=2 ;	0	6
P20485;	CKI1	15.5;	5	6	3.995279E-4;	0.42889392;	Choline kinase OS=Saccharomyces cerevisiae (strain ATCC 204508 / S288c) OX=559292 GN=CKI1 PE=1 SV=1 ;	0	6
contaminant_KERATIN18;		15.5;	11	20	0.0013791532;	0.42889392;	no description;	0	20
Q04347;	BUD22	15.4;	6	9	6.7203824E-4;	0.42560756;	Bud site selection protein 22 OS=Saccharomyces cerevisiae (strain ATCC 204508 / S288c) OX=559292 GN=BUD22 PE=1 SV=1 ;	0	9
Q12112;	TY1B-NL1	15.3;	18	25	5.5205426E-4;	0.42232883;	Transposon Ty1-NL1 Gag-Pol polyprotein OS=Saccharomyces cerevisiae (strain ATCC 204508 / S288c) OX=559292 GN=TY1B-NL1 PE=3 SV=1 ;	0	25
P32501;	GCD6	15.2;	7	10	5.4430065E-4;	0.4190575;	Translation initiation factor eIF-2B subunit epsilon OS=Saccharomyces cerevisiae (strain ATCC 204508 / S288c) OX=559292 GN=GCD6 PE=1 SV=1 ;	0	10
P07264;	LEU1	15.1;	3	3	1.4924599E-4;	0.41579378;	3-isopropylmalate dehydratase OS=Saccharomyces cerevisiae (strain ATCC 204508 / S288c) OX=559292 GN=LEU1 PE=1 SV=3 ;	0	3
P47006;	RPA34	15;	2	6	9.979624E-4;	0.41253757;	DNA-directed RNA polymerase I subunit RPA34 OS=Saccharomyces cerevisiae (strain ATCC 204508 / S288c) OX=559292 GN=RPA34 PE=1 SV=1 ;	0	6
P37838;	NOP4	14.9;	7	8	4.5260385E-4;	0.40928876;	Nucleolar protein 4 OS=Saccharomyces cerevisiae (strain ATCC 204508 / S288c) OX=559292 GN=NOP4 PE=1 SV=1 ;	0	8
P40010;	NUG1	14.8;	4	7	5.216913E-4;	0.40604758;	Nuclear GTP-binding protein NUG1 OS=Saccharomyces cerevisiae (strain ATCC 204508 / S288c) OX=559292 GN=NUG1 PE=1 SV=1 ;	0	7
P32527;	ZUO1	14.8;	3	6	5.370098E-4;	0.40604758;	Zuotin OS=Saccharomyces cerevisiae (strain ATCC 204508 / S288c) OX=559292 GN=ZUO1 PE=1 SV=1 ;	0	6
P38911;	FPR3	14.8;	4	6	5.6575483E-4;	0.40604758;	FK506-binding nuclear protein OS=Saccharomyces cerevisiae (strain ATCC 204508 / S288c) OX=559292 GN=FPR3 PE=1 SV=2 ;	0	6
P38251;	RFC5	14.7;	5	8	8.758013E-4;	0.40281367;	Replication factor C subunit 5 OS=Saccharomyces cerevisiae (strain ATCC 204508 / S288c) OX=559292 GN=RFC5 PE=1 SV=1 ;	0	8
P38630;	RFC1	14.2;	9	12	5.401283E-4;	0.38675582;	Replication factor C subunit 1 OS=Saccharomyces cerevisiae (strain ATCC 204508 / S288c) OX=559292 GN=RFC1 PE=1 SV=1 ;	0	12
P14741;	GCN3	13.8;	3	3	3.8118893E-4;	0.37404191;	Translation initiation factor eIF-2B subunit alpha OS=Saccharomyces cerevisiae (strain ATCC 204508 / S288c) OX=559292 GN=GCN3 PE=1 SV=1 ;	0	3
P53063;	RAI1	13.7;	3	3	3.0042022E-4;	0.3708818;	Decapping nuclease RAI1 OS=Saccharomyces cerevisiae (strain ATCC 204508 / S288c) OX=559292 GN=RAI1 PE=1 SV=3 ;	0	3
P20448;	HCA4	13.6;	6	10	5.033014E-4;	0.36772883;	ATP-dependent RNA helicase HCA4 OS=Saccharomyces cerevisiae (strain ATCC 204508 / S288c) OX=559292 GN=HCA4 PE=1 SV=2 ;	0	10
P38222;	RKM3	13.6;	4	8	5.616552E-4;	0.36772883;	Ribosomal lysine N-methyltransferase 3 OS=Saccharomyces cerevisiae (strain ATCC 204508 / S288c) OX=559292 GN=RKM3 PE=1 SV=1 ;	0	8
P38861;	NMD3	13.3;	5	7	5.237055E-4;	0.35831344;	60S ribosomal export protein NMD3 OS=Saccharomyces cerevisiae (strain ATCC 204508 / S288c) OX=559292 GN=NMD3 PE=1 SV=3 ;	0	7
P25644;	PAT1	13.2;	7	10	4.868619E-4;	0.35518944;	DNA topoisomerase 2-associated protein PAT1 OS=Saccharomyces cerevisiae (strain ATCC 204508 / S288c) OX=559292 GN=PAT1 PE=1 SV=4 ;	0	10
P24276;	SSD1	12.9;	10	14	4.340471E-4;	0.34586036;	Protein SSD1 OS=Saccharomyces cerevisiae (strain ATCC 204508 / S288c) OX=559292 GN=SSD1 PE=1 SV=1 ;	0	14
P25586;	KRR1	12.7;	6	11	0.0013490388;	0.33967674;	KRR1 small subunit processome component OS=Saccharomyces cerevisiae (strain ATCC 204508 / S288c) OX=559292 GN=KRR1 PE=1 SV=1 ;	0	11
Q08444;	NOB1	12.6;	3	3	2.5329547E-4;	0.33659554;	20S-pre-rRNA D-site endonuclease NOB1 OS=Saccharomyces cerevisiae (strain ATCC 204508 / S288c) OX=559292 GN=NOB1 PE=1 SV=1 ;	0	3
Q12028;	APL4	12.3;	5	9	4.192162E-4;	0.3273945;	AP-1 complex subunit gamma-1 OS=Saccharomyces cerevisiae (strain ATCC 204508 / S288c) OX=559292 GN=APL4 PE=1 SV=1 ;	0	9
P53632;	PAP2	12.2;	3	5	3.3179973E-4;	0.32434154;	Poly(A) RNA polymerase protein 2 OS=Saccharomyces cerevisiae (strain ATCC 204508 / S288c) OX=559292 GN=PAP2 PE=1 SV=1 ;	0	5
Q03973;	HMO1	12.2;	2	2	3.1507484E-4;	0.32434154;	High mobility group protein 1 OS=Saccharomyces cerevisiae (strain ATCC 204508 / S288c) OX=559292 GN=HMO1 PE=1 SV=1 ;	0	2
Q12163;	NBP2	11.9;	2	4	6.56851E-4;	0.31522477;	NAP1-binding protein 2 OS=Saccharomyces cerevisiae (strain ATCC 204508 / S288c) OX=559292 GN=NBP2 PE=1 SV=1 ;	0	4
P04173;	LEU2	11.8;	2	5	5.3233805E-4;	0.31219995;	3-isopropylmalate dehydrogenase OS=Saccharomyces cerevisiae (strain ATCC 204508 / S288c) OX=559292 GN=LEU2 PE=1 SV=4 ;	0	5
P53320;	MTM1	11.7;	2	2	2.1177162E-4;	0.30918193;	Mitochondrial carrier protein MTM1 OS=Saccharomyces cerevisiae (strain ATCC 204508 / S288c) OX=559292 GN=MTM1 PE=1 SV=1 ;	0	2
P23337;	GSY1	11.6;	4	7	3.8316305E-4;	0.30617094;	Glycogen [starch] synthase isoform 1 OS=Saccharomyces cerevisiae (strain ATCC 204508 / S288c) OX=559292 GN=GSY1 PE=1 SV=3 ;	0	7
P09032;	GCD1	11.6;	4	9	6.034392E-4;	0.30617094;	Translation initiation factor eIF-2B subunit gamma OS=Saccharomyces cerevisiae (strain ATCC 204508 / S288c) OX=559292 GN=GCD1 PE=1 SV=3 ;	0	9
Q08971;	YPL225W	11.6;	2	2	5.3087954E-4;	0.30617094;	Protein PBDC1 homolog OS=Saccharomyces cerevisiae (strain ATCC 204508 / S288c) OX=559292 GN=YPL225W PE=1 SV=1 ;	0	2
Q03862;	ARX1	11.5;	4	5	3.2676395E-4;	0.30316675;	Probable metalloprotease ARX1 OS=Saccharomyces cerevisiae (strain ATCC 204508 / S288c) OX=559292 GN=ARX1 PE=1 SV=1 ;	0	5
P21304;	PWP1	11.5;	3	3	2.0184484E-4;	0.30316675;	Periodic tryptophan protein 1 OS=Saccharomyces cerevisiae (strain ATCC 204508 / S288c) OX=559292 GN=PWP1 PE=1 SV=1 ;	0	3
Q04600;	TMA64	11.2;	4	7	4.8014062E-4;	0.29419577;	Translation machinery-associated protein 64 OS=Saccharomyces cerevisiae (strain ATCC 204508 / S288c) OX=559292 GN=TMA64 PE=1 SV=1 ;	0	7
Q04119;	PPN1	11.1;	4	8	4.5999058E-4;	0.29121923;	Endopolyphosphatase OS=Saccharomyces cerevisiae (strain ATCC 204508 / S288c) OX=559292 GN=PPN1 PE=1 SV=1 ;	0	8
P43603;	LSB3	11.1;	4	5	4.2215912E-4;	0.29121923;	LAS seventeen-binding protein 3 OS=Saccharomyces cerevisiae (strain ATCC 204508 / S288c) OX=559292 GN=LSB3 PE=1 SV=3 ;	0	5
Q02793;	SKI8	11.1;	2	3	2.9285296E-4;	0.29121923;	Antiviral protein SKI8 OS=Saccharomyces cerevisiae (strain ATCC 204508 / S288c) OX=559292 GN=SKI8 PE=1 SV=1 ;	0	3
contaminant_GR78_MESAU;contaminant_GR78_RAT;contaminant_GR78_MOUSE;		11;11;11;	4	6	3.5554316E-4;3.5554316E-4;3.5500037E-4;	0.2882495;0.2882495;0.2882495;	owl|P07823| 78 KD GLUCOSE REGULATED PROTEIN PRECURSOR (GRP 78) (IMMUNOGLOBULIN... ;owl|P06761| 78 KD GLUCOSE REGULATED PROTEIN PRECURSOR (GRP 78) (IMMUNOGLOBULIN... ;owl|P20029| 78 KD GLUCOSE REGULATED PROTEIN PRECURSOR (GRP 78) (IMMUNOGLOBULIN... ;	0	6
P35182;	PTC1	11;	2	3	4.13746E-4;	0.2882495;	Protein phosphatase 2C homolog 1 OS=Saccharomyces cerevisiae (strain ATCC 204508 / S288c) OX=559292 GN=PTC1 PE=1 SV=1 ;	0	3
Q04373;	PUF6	10.8;	5	7	4.1353574E-4;	0.28233063;	Pumilio homology domain family member 6 OS=Saccharomyces cerevisiae (strain ATCC 204508 / S288c) OX=559292 GN=PUF6 PE=1 SV=1 ;	0	7
P12754;	GCD2	10.8;	4	5	2.9765136E-4;	0.28233063;	Translation initiation factor eIF-2B subunit delta OS=Saccharomyces cerevisiae (strain ATCC 204508 / S288c) OX=559292 GN=GCD2 PE=1 SV=1 ;	0	5
P20484;	MAK11	10.6;	3	3	2.808276E-4;	0.27643883;	Protein MAK11 OS=Saccharomyces cerevisiae (strain ATCC 204508 / S288c) OX=559292 GN=MAK11 PE=1 SV=2 ;	0	3
P53303;	ZPR1	10.5;	4	8	6.379293E-4;	0.27350307;	Zinc finger protein ZPR1 OS=Saccharomyces cerevisiae (strain ATCC 204508 / S288c) OX=559292 GN=ZPR1 PE=1 SV=1 ;	0	8
P38986;	ASP1	10.5;	2	3	3.0515125E-4;	0.27350307;	L-asparaginase 1 OS=Saccharomyces cerevisiae (strain ATCC 204508 / S288c) OX=559292 GN=ASP1 PE=1 SV=1 ;	0	3
P25627;	BUD23	10.5;	2	3	4.2277316E-4;	0.27350307;	18S rRNA (guanine(1575)-N(7))-methyltransferase OS=Saccharomyces cerevisiae (strain ATCC 204508 / S288c) OX=559292 GN=BUD23 PE=1 SV=1 ;	0	3
P35719;	MRP8	10.5;	2	3	5.3087954E-4;	0.27350307;	Uncharacterized protein MRP8 OS=Saccharomyces cerevisiae (strain ATCC 204508 / S288c) OX=559292 GN=MRP8 PE=1 SV=1 ;	0	3
P53617;	NRD1	10.4;	2	2	1.3479724E-4;	0.2705741;	Protein NRD1 OS=Saccharomyces cerevisiae (strain ATCC 204508 / S288c) OX=559292 GN=NRD1 PE=1 SV=1 ;	0	2
P41811;	SEC27	10.3;	5	9	3.923373E-4;	0.26765192;	Coatomer subunit beta' OS=Saccharomyces cerevisiae (strain ATCC 204508 / S288c) OX=559292 GN=SEC27 PE=1 SV=1 ;	0	9
Q02884;	ELP4	10.3;	2	2	1.6997459E-4;	0.26765192;	Elongator complex protein 4 OS=Saccharomyces cerevisiae (strain ATCC 204508 / S288c) OX=559292 GN=ELP4 PE=1 SV=1 ;	0	2
P00330;	ADH1	10.3;	3	4	4.4545066E-4;	0.26765192;	Alcohol dehydrogenase 1 OS=Saccharomyces cerevisiae (strain ATCC 204508 / S288c) OX=559292 GN=ADH1 PE=1 SV=5 ;	0	4
P53859;	CSL4	10.3;	2	2	2.6543977E-4;	0.26765192;	Exosome complex component CSL4 OS=Saccharomyces cerevisiae (strain ATCC 204508 / S288c) OX=559292 GN=CSL4 PE=1 SV=1 ;	0	2
P20436;	RPB8	10.3;	2	2	5.3087954E-4;	0.26765192;	DNA-directed RNA polymerases I, II, and III subunit RPABC3 OS=Saccharomyces cerevisiae (strain ATCC 204508 / S288c) OX=559292 GN=RPB8 PE=1 SV=1 ;	0	2
Q06205;	FPR4	9.9;	3	6	5.9317664E-4;	0.25602996;	FK506-binding protein 4 OS=Saccharomyces cerevisiae (strain ATCC 204508 / S288c) OX=559292 GN=FPR4 PE=1 SV=1 ;	0	6
Q04868;	ELP6	9.9;	2	2	2.839136E-4;	0.25602996;	Elongator complex protein 6 OS=Saccharomyces cerevisiae (strain ATCC 204508 / S288c) OX=559292 GN=ELP6 PE=1 SV=1 ;	0	2
P40509;	SEC28	9.8;	2	3	3.9277913E-4;	0.25314116;	Coatomer subunit epsilon OS=Saccharomyces cerevisiae (strain ATCC 204508 / S288c) OX=559292 GN=SEC28 PE=1 SV=2 ;	0	3
P53235;	YGR054W	9.7;	3	4	2.4145923E-4;	0.25025904;	Eukaryotic translation initiation factor 2A OS=Saccharomyces cerevisiae (strain ATCC 204508 / S288c) OX=559292 GN=YGR054W PE=1 SV=1 ;	0	4
P38961;	RRP8	9.7;	2	2	1.9772555E-4;	0.25025904;	25S rRNA (adenine(645)-N(1))-methyltransferase OS=Saccharomyces cerevisiae (strain ATCC 204508 / S288c) OX=559292 GN=RRP8 PE=1 SV=2 ;	0	2
Q03088;	SVL3	9.5;	5	7	3.2882357E-4;	0.24451458;	Styryl dye vacuolar localization protein 3 OS=Saccharomyces cerevisiae (strain ATCC 204508 / S288c) OX=559292 GN=SVL3 PE=1 SV=1 ;	0	7
Q00776;	APM1	9.5;	2	3	2.4476342E-4;	0.24451458;	AP-1 complex subunit mu-1-I OS=Saccharomyces cerevisiae (strain ATCC 204508 / S288c) OX=559292 GN=APM1 PE=1 SV=2 ;	0	3
P40507;	AIR1	9.4;	2	3	3.2295173E-4;	0.24165225;	Protein AIR1 OS=Saccharomyces cerevisiae (strain ATCC 204508 / S288c) OX=559292 GN=AIR1 PE=1 SV=1 ;	0	3
Q03532;	HAS1	9.3;	3	3	2.3022303E-4;	0.23879659;	ATP-dependent RNA helicase HAS1 OS=Saccharomyces cerevisiae (strain ATCC 204508 / S288c) OX=559292 GN=HAS1 PE=1 SV=1 ;	0	3
P32349;	RPC82	9.2;	2	3	1.7777158E-4;	0.23594749;	DNA-directed RNA polymerase III subunit RPC3 OS=Saccharomyces cerevisiae (strain ATCC 204508 / S288c) OX=559292 GN=RPC82 PE=1 SV=2 ;	0	3
Q06214;	JIP5	9.1;	2	2	1.5753742E-4;	0.23310483;	WD repeat-containing protein JIP5 OS=Saccharomyces cerevisiae (strain ATCC 204508 / S288c) OX=559292 GN=JIP5 PE=1 SV=2 ;	0	2
Q06142;	KAP95	8.9;	5	10	4.5010695E-4;	0.22743917;	Importin subunit beta-1 OS=Saccharomyces cerevisiae (strain ATCC 204508 / S288c) OX=559292 GN=KAP95 PE=1 SV=1 ;	0	10
P38254;	PBY1	8.8;	4	9	4.631977E-4;	0.22461617;	Probable tubulin--tyrosine ligase PBY1 OS=Saccharomyces cerevisiae (strain ATCC 204508 / S288c) OX=559292 GN=PBY1 PE=1 SV=2 ;	0	9
P39079;	CCT6	8.4;	3	6	4.258704E-4;	0.2133888;	T-complex protein 1 subunit zeta OS=Saccharomyces cerevisiae (strain ATCC 204508 / S288c) OX=559292 GN=CCT6 PE=1 SV=1 ;	0	6
P25294;	SIS1	8.2;	2	4	4.4038874E-4;	0.20781386;	Protein SIS1 OS=Saccharomyces cerevisiae (strain ATCC 204508 / S288c) OX=559292 GN=SIS1 PE=1 SV=1 ;	0	4
P22276;	RET1	8.1;	6	9	3.0355775E-4;	0.20503592;	DNA-directed RNA polymerase III subunit RPC2 OS=Saccharomyces cerevisiae (strain ATCC 204508 / S288c) OX=559292 GN=RET1 PE=1 SV=2 ;	0	9
P32910;	RPC34	7.9;	2	2	2.4450605E-4;	0.19949937;	DNA-directed RNA polymerase III subunit RPC6 OS=Saccharomyces cerevisiae (strain ATCC 204508 / S288c) OX=559292 GN=RPC34 PE=1 SV=1 ;	0	2
P25040;	TSR4	7.8;	2	2	1.8997162E-4;	0.19674051;	20S rRNA accumulation protein 4 OS=Saccharomyces cerevisiae (strain ATCC 204508 / S288c) OX=559292 GN=TSR4 PE=1 SV=2 ;	0	2
P53914;	KRE33	7.7;	5	8	2.935925E-4;	0.19398808;	RNA cytidine acetyltransferase OS=Saccharomyces cerevisiae (strain ATCC 204508 / S288c) OX=559292 GN=KRE33 PE=1 SV=1 ;	0	8
contaminant_KERATIN04;		7.6;	6	8	6.7692937E-4;	0.19124198;	no description;	0	8
Q03063;	DIG1	7.5;	2	2	1.714788E-4;	0.18850219;	Down-regulator of invasive growth 1 OS=Saccharomyces cerevisiae (strain ATCC 204508 / S288c) OX=559292 GN=DIG1 PE=1 SV=1 ;	0	2
Q03795;	YMR155W	7.3;	2	4	2.833946E-4;	0.18304157;	Uncharacterized membrane protein YMR155W OS=Saccharomyces cerevisiae (strain ATCC 204508 / S288c) OX=559292 GN=YMR155W PE=1 SV=1 ;	0	4
P39969;	BOI2	7.2;	4	4	1.4905464E-4;	0.18032062;	Protein BOI2 OS=Saccharomyces cerevisiae (strain ATCC 204508 / S288c) OX=559292 GN=BOI2 PE=1 SV=1 ;	0	4
P53622;	COP1	7.1;	4	4	1.2907313E-4;	0.17760599;	Coatomer subunit alpha OS=Saccharomyces cerevisiae (strain ATCC 204508 / S288c) OX=559292 GN=COP1 PE=1 SV=2 ;	0	4
Q12389;	DBP10	7.1;	4	6	2.336937E-4;	0.17760599;	ATP-dependent RNA helicase DBP10 OS=Saccharomyces cerevisiae (strain ATCC 204508 / S288c) OX=559292 GN=DBP10 PE=1 SV=2 ;	0	6
P39936;	TIF4632	6.9;	3	7	2.9680465E-4;	0.17219532;	Eukaryotic initiation factor 4F subunit p130 OS=Saccharomyces cerevisiae (strain ATCC 204508 / S288c) OX=559292 GN=TIF4632 PE=1 SV=1 ;	0	7
Q08960;	TYW1	6.9;	2	2	9.568941E-5;	0.17219532;	S-adenosyl-L-methionine-dependent tRNA 4-demethylwyosine synthase OS=Saccharomyces cerevisiae (strain ATCC 204508 / S288c) OX=559292 GN=TYW1 PE=1 SV=1 ;	0	2
P04051;	RPO31	6.8;	6	6	1.5926386E-4;	0.1694994;	DNA-directed RNA polymerase III subunit RPC1 OS=Saccharomyces cerevisiae (strain ATCC 204508 / S288c) OX=559292 GN=RPO31 PE=1 SV=1 ;	0	6
P53145;	LSG1	6.7;	3	3	1.8166035E-4;	0.16680968;	Large subunit GTPase 1 OS=Saccharomyces cerevisiae (strain ATCC 204508 / S288c) OX=559292 GN=LSG1 PE=1 SV=1 ;	0	3
Reverse_sp|Q04461|YM01_YEAST;	YMR111C	6.7;	2	2	1.6776712E-4;	0.16680968;	Uncharacterized protein YMR111C OS=Saccharomyces cerevisiae (strain ATCC 204508 / S288c) OX=559292 GN=YMR111C PE=1 SV=1 ;	0	2
P38071;	ETR1	6.6;	2	3	3.0595425E-4;	0.16412604;	Enoyl-[acyl-carrier-protein] reductase, mitochondrial OS=Saccharomyces cerevisiae (strain ATCC 204508 / S288c) OX=559292 GN=ETR1 PE=1 SV=3 ;	0	3
P36160;	RPF2	6.1;	2	5	5.6328793E-4;	0.15080035;	Ribosome biogenesis protein RPF2 OS=Saccharomyces cerevisiae (strain ATCC 204508 / S288c) OX=559292 GN=RPF2 PE=1 SV=1 ;	0	5
P38996;	NAB3	6;	3	5	2.4160977E-4;	0.14815366;	Nuclear polyadenylated RNA-binding protein 3 OS=Saccharomyces cerevisiae (strain ATCC 204508 / S288c) OX=559292 GN=NAB3 PE=1 SV=1 ;	0	5
Reverse_sp|P40157|VID27_YEAST;	VID27	6;	2	2	9.911562E-5;	0.14815366;	Vacuolar import and degradation protein 27 OS=Saccharomyces cerevisiae (strain ATCC 204508 / S288c) OX=559292 GN=VID27 PE=1 SV=1 ;	0	2
contaminant_GR78_YEAST;P16474;	KAR2	6;6;	3	3	1.7047305E-4;1.7047305E-4;	0.14815366;0.14815366;	owl|P16474| 78 KD GLUCOSE REGULATED PROTEIN HOMOLOG PRECURSOR (GRP 78) (IMMUNOGLOBULIN... ;Endoplasmic reticulum chaperone BiP OS=Saccharomyces cerevisiae (strain ATCC 204508 / S288c) OX=559292 GN=KAR2 PE=1 SV=1 ;	0	3
P04050;	RPO21	5.7;	5	9	2.0126248E-4;	0.14024973;	DNA-directed RNA polymerase II subunit RPB1 OS=Saccharomyces cerevisiae (strain ATCC 204508 / S288c) OX=559292 GN=RPO21 PE=1 SV=2 ;	0	9
Q06106;	MRD1	5.6;	4	4	1.747653E-4;	0.13762724;	Multiple RNA-binding domain-containing protein 1 OS=Saccharomyces cerevisiae (strain ATCC 204508 / S288c) OX=559292 GN=MRD1 PE=1 SV=1 ;	0	4
P32608;	RTG2	5.6;	2	3	1.9772555E-4;	0.13762724;	Retrograde regulation protein 2 OS=Saccharomyces cerevisiae (strain ATCC 204508 / S288c) OX=559292 GN=RTG2 PE=1 SV=2 ;	0	3
P12612;	TCP1	5.5;	2	2	1.3865548E-4;	0.13501084;	T-complex protein 1 subunit alpha OS=Saccharomyces cerevisiae (strain ATCC 204508 / S288c) OX=559292 GN=TCP1 PE=1 SV=2 ;	0	2
contaminant_KERATIN15;		5.4;	6	11	6.777365E-4;	0.1324004;	no description;	0	11
P17883;	SKI3	5.2;	4	4	1.08251974E-4;	0.1271975;	Superkiller protein 3 OS=Saccharomyces cerevisiae (strain ATCC 204508 / S288c) OX=559292 GN=SKI3 PE=1 SV=2 ;	0	4
P53852;	YNL247W	5.2;	2	2	1.0105399E-4;	0.1271975;	Cysteine--tRNA ligase OS=Saccharomyces cerevisiae (strain ATCC 204508 / S288c) OX=559292 GN=YNL247W PE=1 SV=1 ;	0	2
P53313;	SDA1	5;	2	2	1.0105399E-4;	0.12201846;	Protein SDA1 OS=Saccharomyces cerevisiae (strain ATCC 204508 / S288c) OX=559292 GN=SDA1 PE=1 SV=1 ;	0	2
P32324;	EFT1	4.9;	3	3	1.3807912E-4;	0.11943793;	Elongation factor 2 OS=Saccharomyces cerevisiae (strain ATCC 204508 / S288c) OX=559292 GN=EFT1 PE=1 SV=1 ;	0	3
P19812;	UBR1	4.5;	6	9	1.7886558E-4;	0.10917485;	E3 ubiquitin-protein ligase UBR1 OS=Saccharomyces cerevisiae (strain ATCC 204508 / S288c) OX=559292 GN=UBR1 PE=1 SV=1 ;	0	9
P46655;	GUS1	4.5;	2	3	1.6421275E-4;	0.10917485;	Glutamate--tRNA ligase, cytoplasmic OS=Saccharomyces cerevisiae (strain ATCC 204508 / S288c) OX=559292 GN=GUS1 PE=1 SV=3 ;	0	3
P12945;	NAT1	4.4;	3	3	1.361389E-4;	0.10662377;	N-terminal acetyltransferase A complex subunit NAT1 OS=Saccharomyces cerevisiae (strain ATCC 204508 / S288c) OX=559292 GN=NAT1 PE=1 SV=2 ;	0	3
Q12018;	CDC53	4;	2	2	9.510235E-5;	0.096478224;	Cell division control protein 53 OS=Saccharomyces cerevisiae (strain ATCC 204508 / S288c) OX=559292 GN=CDC53 PE=1 SV=1 ;	0	2
P32908;	SMC1	3.4;	2	2	6.327218E-5;	0.08143401;	Structural maintenance of chromosomes protein 1 OS=Saccharomyces cerevisiae (strain ATCC 204508 / S288c) OX=559292 GN=SMC1 PE=1 SV=1 ;	0	2
P35207;	SKI2	3.1;	3	3	9.033615E-5;	0.07398939;	Antiviral helicase SKI2 OS=Saccharomyces cerevisiae (strain ATCC 204508 / S288c) OX=559292 GN=SKI2 PE=1 SV=2 ;	0	3
P08518;	RPB2	3.1;	2	5	1.5830967E-4;	0.07398939;	DNA-directed RNA polymerase II subunit RPB2 OS=Saccharomyces cerevisiae (strain ATCC 204508 / S288c) OX=559292 GN=RPB2 PE=1 SV=2 ;	0	5
P53086;	KIP3	3.1;	2	2	9.6283744E-5;	0.07398939;	Kinesin-like protein KIP3 OS=Saccharomyces cerevisiae (strain ATCC 204508 / S288c) OX=559292 GN=KIP3 PE=1 SV=1 ;	0	2
P34160;	STO1	3;	2	3	1.3503208E-4;	0.071519256;	Nuclear cap-binding protein complex subunit 1 OS=Saccharomyces cerevisiae (strain ATCC 204508 / S288c) OX=559292 GN=STO1 PE=1 SV=2 ;	0	3
P25846;	MSH1	2.9;	2	2	8.082212E-5;	0.06905484;	DNA mismatch repair protein MSH1, mitochondrial OS=Saccharomyces cerevisiae (strain ATCC 204508 / S288c) OX=559292 GN=MSH1 PE=1 SV=2 ;	0	2
Q02792;	RAT1	2.7;	2	5	1.9261535E-4;	0.06414306;	5'-3' exoribonuclease 2 OS=Saccharomyces cerevisiae (strain ATCC 204508 / S288c) OX=559292 GN=RAT1 PE=1 SV=3 ;	0	5
P39960;	BEM2	2.5;	3	7	1.2518665E-4;	0.059253693;	GTPase-activating protein BEM2/IPL2 OS=Saccharomyces cerevisiae (strain ATCC 204508 / S288c) OX=559292 GN=BEM2 PE=1 SV=1 ;	0	7
P40563;	AIM21	2.5;	2	6	3.424525E-4;	0.059253693;	Altered inheritance of mitochondria protein 21 OS=Saccharomyces cerevisiae (strain ATCC 204508 / S288c) OX=559292 GN=AIM21 PE=1 SV=1 ;	0	6
P48563;	MON2	2.2;	2	2	4.7376783E-5;	0.0519619;	Protein MON2 OS=Saccharomyces cerevisiae (strain ATCC 204508 / S288c) OX=559292 GN=MON2 PE=1 SV=1 ;	0	2
P53254;	UTP22	2.1;	2	3	9.3987575E-5;	0.049542427;	U3 small nucleolar RNA-associated protein 22 OS=Saccharomyces cerevisiae (strain ATCC 204508 / S288c) OX=559292 GN=UTP22 PE=1 SV=1 ;	0	3
