# Supplementary material for: Spt5′s central KOW domains and the Pol II stalk collaborate to regulate chromatin and 3′-end processing in Saccharomyces cerevisiae
Source: G3 (Bethesda). 2026 May 11;16(7):jkag123. doi: 10.1093/g3journal/jkag123 (PMC13334181; doi:10.1093/g3journal/jkag123)
Supplement: jkag123_Supplementary_Data [file jkag123_supplementary_data.zip › File_S2_G3-2026-406685.xlsx]

## Sheet: protein_list (18)
accession	Gene Name	seq coverage	seq count	spec count	NSAF	EMPAI	description	HeavySpec	LightSpec
P25373;	GRX1	74.5;	6	9	0.0049132532;	4.5590425;	Glutaredoxin-1 OS=Saccharomyces cerevisiae (strain ATCC 204508 / S288c) OX=559292 GN=GRX1 PE=1 SV=1 ;	0	9
P10591;	SSA1	72.4;	48	128	0.01197276;	4.2966347;	Heat shock protein SSA1 OS=Saccharomyces cerevisiae (strain ATCC 204508 / S288c) OX=559292 GN=SSA1 PE=1 SV=4 ;	0	128
P10592;	SSA2	69.8;	45	119	0.011183184;	3.9888449;	Heat shock protein SSA2 OS=Saccharomyces cerevisiae (strain ATCC 204508 / S288c) OX=559292 GN=SSA2 PE=1 SV=3 ;	0	119
Q05584;	GLO2	69;	21	34	0.007451569;	3.897788;	Hydroxyacylglutathione hydrolase, cytoplasmic isozyme OS=Saccharomyces cerevisiae (strain ATCC 204508 / S288c) OX=559292 GN=GLO2 PE=1 SV=1 ;	0	34
P38011;	ASC1	63.6;	11	32	0.006023912;	3.325138;	Guanine nucleotide-binding protein subunit beta-like protein OS=Saccharomyces cerevisiae (strain ATCC 204508 / S288c) OX=559292 GN=ASC1 PE=1 SV=4 ;	0	32
P32471;	EFB1	63.1;	10	23	0.0067047095;	3.2756286;	Elongation factor 1-beta OS=Saccharomyces cerevisiae (strain ATCC 204508 / S288c) OX=559292 GN=EFB1 PE=1 SV=4 ;	0	23
P32589;	SSE1	62.3;	48	110	0.009531885;	3.1975894;	Heat shock protein homolog SSE1 OS=Saccharomyces cerevisiae (strain ATCC 204508 / S288c) OX=559292 GN=SSE1 PE=1 SV=4 ;	0	110
P05749;	RPL22A	61.2;	5	11	0.005459171;	3.0926065;	60S ribosomal protein L22-A OS=Saccharomyces cerevisiae (strain ATCC 204508 / S288c) OX=559292 GN=RPL22A PE=1 SV=3 ;	0	11
P22803;	TRX2	60.6;	5	14	0.008083773;	3.0364542;	Thioredoxin-2 OS=Saccharomyces cerevisiae (strain ATCC 204508 / S288c) OX=559292 GN=TRX2 PE=1 SV=3 ;	0	14
contaminant_INT-STD2;		60.5;	22	48	0.0074868626;	3.0271707;	OVAL ;	0	48
P26321;	RPL5	59.6;	13	24	0.004852596;	2.9445727;	60S ribosomal protein L5 OS=Saccharomyces cerevisiae (strain ATCC 204508 / S288c) OX=559292 GN=RPL5 PE=1 SV=4 ;	0	24
P00560;	PGK1	58.7;	20	25	0.0036088268;	2.8636699;	Phosphoglycerate kinase OS=Saccharomyces cerevisiae (strain ATCC 204508 / S288c) OX=559292 GN=PGK1 PE=1 SV=2 ;	0	25
P25443;	RPS2	58.7;	15	41	0.009693252;	2.8636699;	40S ribosomal protein S2 OS=Saccharomyces cerevisiae (strain ATCC 204508 / S288c) OX=559292 GN=RPS2 PE=1 SV=3 ;	0	41
P0CX35;P0CX36;	RPS4A RPS4B	58.6;58.6;	21	45	0.0103536;0.0103536;	2.8547833;2.8547833;	40S ribosomal protein S4-A OS=Saccharomyces cerevisiae (strain ATCC 204508 / S288c) OX=559292 GN=RPS4A PE=1 SV=1 ;40S ribosomal protein S4-B OS=Saccharomyces cerevisiae (strain ATCC 204508 / S288c) OX=559292 GN=RPS4B PE=1 SV=1 ;	0	45
P26786;	RPS7A	58.4;	17	26	0.008217488;	2.8370724;	40S ribosomal protein S7-A OS=Saccharomyces cerevisiae (strain ATCC 204508 / S288c) OX=559292 GN=RPS7A PE=1 SV=4 ;	0	26
P22217;	TRX1	58.3;	5	10	0.005830182;	2.8282475;	Thioredoxin-1 OS=Saccharomyces cerevisiae (strain ATCC 204508 / S288c) OX=559292 GN=TRX1 PE=1 SV=3 ;	0	10
P05750;	RPS3	57.1;	21	58	0.014512295;	2.723917;	40S ribosomal protein S3 OS=Saccharomyces cerevisiae (strain ATCC 204508 / S288c) OX=559292 GN=RPS3 PE=1 SV=5 ;	0	58
P05737;Q12213;	RPL7A RPL7B	57;57;	18	38	0.009352186;0.009352186;	2.7153523;2.7153523;	60S ribosomal protein L7-A OS=Saccharomyces cerevisiae (strain ATCC 204508 / S288c) OX=559292 GN=RPL7A PE=1 SV=3 ;60S ribosomal protein L7-B OS=Saccharomyces cerevisiae (strain ATCC 204508 / S288c) OX=559292 GN=RPL7B PE=1 SV=3 ;	0	38
P32473;	PDB1	54.6;	10	17	0.0027892485;	2.5156045;	Pyruvate dehydrogenase E1 component subunit beta, mitochondrial OS=Saccharomyces cerevisiae (strain ATCC 204508 / S288c) OX=559292 GN=PDB1 PE=1 SV=2 ;	0	17
P14540;	FBA1	54.6;	14	23	0.0038472705;	2.5156045;	Fructose-bisphosphate aldolase OS=Saccharomyces cerevisiae (strain ATCC 204508 / S288c) OX=559292 GN=FBA1 PE=1 SV=3 ;	0	23
P02400;	RPP2B	54.5;	7	18	0.0098265065;	2.5075188;	60S acidic ribosomal protein P2-beta OS=Saccharomyces cerevisiae (strain ATCC 204508 / S288c) OX=559292 GN=RPP2B PE=1 SV=2 ;	0	18
P50095;	IMD3	54.1;	40	101	0.011596823;	2.4753616;	Inosine-5'-monophosphate dehydrogenase 3 OS=Saccharomyces cerevisiae (strain ATCC 204508 / S288c) OX=559292 GN=IMD3 PE=1 SV=1 ;	0	101
P25293;	NAP1	54;	19	43	0.0061922967;	2.4673686;	Nucleosome assembly protein OS=Saccharomyces cerevisiae (strain ATCC 204508 / S288c) OX=559292 GN=NAP1 PE=1 SV=2 ;	0	43
P05319;	RPP2A	52.8;	5	7	0.003965624;	2.372873;	60S acidic ribosomal protein P2-alpha OS=Saccharomyces cerevisiae (strain ATCC 204508 / S288c) OX=559292 GN=RPP2A PE=1 SV=1 ;	0	7
P11484;	SSB1	52.7;	35	72	0.0070532844;	2.365116;	Ribosome-associated molecular chaperone SSB1 OS=Saccharomyces cerevisiae (strain ATCC 204508 / S288c) OX=559292 GN=SSB1 PE=1 SV=3 ;	0	72
P46784;Q08745;	RPS10B RPS10A	52.4;52.4;	5	17	0.009722523;0.009722523;	2.3419504;2.3419504;	40S ribosomal protein S10-B OS=Saccharomyces cerevisiae (strain ATCC 204508 / S288c) OX=559292 GN=RPS10B PE=1 SV=1 ;40S ribosomal protein S10-A OS=Saccharomyces cerevisiae (strain ATCC 204508 / S288c) OX=559292 GN=RPS10A PE=1 SV=1 ;	0	17
P29311;	BMH1	51.7;	11	24	0.0053978316;	2.2885165;	Protein BMH1 OS=Saccharomyces cerevisiae (strain ATCC 204508 / S288c) OX=559292 GN=BMH1 PE=1 SV=4 ;	0	24
P04147;	PAB1	51.1;	36	78	0.008117797;	2.243396;	Polyadenylate-binding protein, cytoplasmic and nuclear OS=Saccharomyces cerevisiae (strain ATCC 204508 / S288c) OX=559292 GN=PAB1 PE=1 SV=4 ;	0	78
P06367;P39516;	RPS14A RPS14B	51.1;50.7;	10	19	0.0083282245;0.008267874;	2.243396;2.2136607;	40S ribosomal protein S14-A OS=Saccharomyces cerevisiae (strain ATCC 204508 / S288c) OX=559292 GN=RPS14A PE=1 SV=5 ;40S ribosomal protein S14-B OS=Saccharomyces cerevisiae (strain ATCC 204508 / S288c) OX=559292 GN=RPS14B PE=1 SV=2 ;	0	19
P0CX53;P0CX54;	RPL12A RPL12B	50.9;50.9;	9	21	0.0076428386;0.0076428386;	2.2284942;2.2284942;	60S ribosomal protein L12-A OS=Saccharomyces cerevisiae (strain ATCC 204508 / S288c) OX=559292 GN=RPL12A PE=1 SV=1 ;60S ribosomal protein L12-B OS=Saccharomyces cerevisiae (strain ATCC 204508 / S288c) OX=559292 GN=RPL12B PE=1 SV=1 ;	0	21
P40150;	SSB2	50.6;	34	73	0.0071512465;	2.2062693;	Ribosome-associated molecular chaperone SSB2 OS=Saccharomyces cerevisiae (strain ATCC 204508 / S288c) OX=559292 GN=SSB2 PE=1 SV=2 ;	0	73
P00359;	TDH3	50.3;	15	30	0.005426284;	2.1841977;	Glyceraldehyde-3-phosphate dehydrogenase 3 OS=Saccharomyces cerevisiae (strain ATCC 204508 / S288c) OX=559292 GN=TDH3 PE=1 SV=3 ;	0	30
P00549;	CDC19	50;	23	43	0.0051643755;	2.1622777;	Pyruvate kinase 1 OS=Saccharomyces cerevisiae (strain ATCC 204508 / S288c) OX=559292 GN=CDC19 PE=1 SV=2 ;	0	43
P40069;	KAP123	49.7;	43	92	0.0049637742;	2.1405087;	Importin subunit beta-4 OS=Saccharomyces cerevisiae (strain ATCC 204508 / S288c) OX=559292 GN=KAP123 PE=1 SV=1 ;	0	92
Q12460;	NOP56	49.6;	25	40	0.0047659427;	2.1332858;	Nucleolar protein 56 OS=Saccharomyces cerevisiae (strain ATCC 204508 / S288c) OX=559292 GN=NOP56 PE=1 SV=1 ;	0	40
P0CX39;P0CX40;	RPS8A RPS8B	49.5;49.5;	11	30	0.009007632;0.009007632;	2.1260793;2.1260793;	40S ribosomal protein S8-A OS=Saccharomyces cerevisiae (strain ATCC 204508 / S288c) OX=559292 GN=RPS8A PE=1 SV=1 ;40S ribosomal protein S8-B OS=Saccharomyces cerevisiae (strain ATCC 204508 / S288c) OX=559292 GN=RPS8B PE=1 SV=1 ;	0	30
contaminant_KERATIN22;		48.4;	32	60	0.005586128;	2.0478952;	no description;	0	60
P38788;	SSZ1	48.3;	15	25	0.0027904685;	2.040885;	Ribosome-associated complex subunit SSZ1 OS=Saccharomyces cerevisiae (strain ATCC 204508 / S288c) OX=559292 GN=SSZ1 PE=1 SV=2 ;	0	25
P0CX37;P0CX38;	RPS6A RPS6B	47.9;47.9;	20	41	0.010432567;0.010432567;	2.013006;2.013006;	40S ribosomal protein S6-A OS=Saccharomyces cerevisiae (strain ATCC 204508 / S288c) OX=559292 GN=RPS6A PE=1 SV=1 ;40S ribosomal protein S6-B OS=Saccharomyces cerevisiae (strain ATCC 204508 / S288c) OX=559292 GN=RPS6B PE=1 SV=1 ;	0	41
P00950;	GPM1	47.8;	7	12	0.0029174516;	2.006076;	Phosphoglycerate mutase 1 OS=Saccharomyces cerevisiae (strain ATCC 204508 / S288c) OX=559292 GN=GPM1 PE=1 SV=3 ;	0	12
P04046;	ADE4	47.6;	15	28	0.003296911;	1.9922645;	Amidophosphoribosyltransferase OS=Saccharomyces cerevisiae (strain ATCC 204508 / S288c) OX=559292 GN=ADE4 PE=1 SV=2 ;	0	28
P02407;P14127;	RPS17A RPS17B	47.1;47.1;	10	29	0.012804966;0.012804966;	1.9580123;1.9580123;	40S ribosomal protein S17-A OS=Saccharomyces cerevisiae (strain ATCC 204508 / S288c) OX=559292 GN=RPS17A PE=1 SV=1 ;40S ribosomal protein S17-B OS=Saccharomyces cerevisiae (strain ATCC 204508 / S288c) OX=559292 GN=RPS17B PE=1 SV=1 ;	0	29
P48589;	RPS12	46.9;	9	21	0.008818661;	1.9444218;	40S ribosomal protein S12 OS=Saccharomyces cerevisiae (strain ATCC 204508 / S288c) OX=559292 GN=RPS12 PE=1 SV=1 ;	0	21
P10664;	RPL4A	46.7;	22	44	0.007299002;	1.9308932;	60S ribosomal protein L4-A OS=Saccharomyces cerevisiae (strain ATCC 204508 / S288c) OX=559292 GN=RPL4A PE=1 SV=4 ;	0	44
P49626;	RPL4B	46.7;	20	39	0.0064695696;	1.9308932;	60S ribosomal protein L4-B OS=Saccharomyces cerevisiae (strain ATCC 204508 / S288c) OX=559292 GN=RPL4B PE=1 SV=2 ;	0	39
P32608;	RTG2	46.6;	29	52	0.005310622;	1.9241524;	Retrograde regulation protein 2 OS=Saccharomyces cerevisiae (strain ATCC 204508 / S288c) OX=559292 GN=RTG2 PE=1 SV=2 ;	0	52
P28000;	RPC19	46.5;	3	5	0.0021144676;	1.9174271;	DNA-directed RNA polymerases I and III subunit RPAC2 OS=Saccharomyces cerevisiae (strain ATCC 204508 / S288c) OX=559292 GN=RPC19 PE=1 SV=1 ;	0	5
P05756;	RPS13	46.4;	9	18	0.007158383;	1.9107172;	40S ribosomal protein S13 OS=Saccharomyces cerevisiae (strain ATCC 204508 / S288c) OX=559292 GN=RPS13 PE=1 SV=3 ;	0	18
P0CX23;P0CX24;	RPL20A RPL20B	45.9;45.9;	11	20	0.0069826604;0.0069826604;	1.8773985;1.8773985;	60S ribosomal protein L20-A OS=Saccharomyces cerevisiae (strain ATCC 204508 / S288c) OX=559292 GN=RPL20A PE=1 SV=1 ;60S ribosomal protein L20-B OS=Saccharomyces cerevisiae (strain ATCC 204508 / S288c) OX=559292 GN=RPL20B PE=1 SV=1 ;	0	20
P33201;	MRT4	45.8;	8	11	0.0027989815;	1.8707807;	Ribosome assembly factor MRT4 OS=Saccharomyces cerevisiae (strain ATCC 204508 / S288c) OX=559292 GN=MRT4 PE=1 SV=1 ;	0	11
P26783;	RPS5	45.8;	16	26	0.0069392123;	1.8707807;	40S ribosomal protein S5 OS=Saccharomyces cerevisiae (strain ATCC 204508 / S288c) OX=559292 GN=RPS5 PE=1 SV=3 ;	0	26
Q02326;	RPL6A	45.5;	10	16	0.005459171;	1.8510184;	60S ribosomal protein L6-A OS=Saccharomyces cerevisiae (strain ATCC 204508 / S288c) OX=559292 GN=RPL6A PE=1 SV=2 ;	0	16
P00925;	ENO2	45.3;	13	22	0.0030231562;	1.837919;	Enolase 2 OS=Saccharomyces cerevisiae (strain ATCC 204508 / S288c) OX=559292 GN=ENO2 PE=1 SV=2 ;	0	22
Q08421;	ETT1	45.1;	21	34	0.004955655;	1.8248799;	Enhancer of translation termination 1 OS=Saccharomyces cerevisiae (strain ATCC 204508 / S288c) OX=559292 GN=ETT1 PE=1 SV=1 ;	0	34
contaminant_KERATIN02;		44.9;	25	53	0.0051168757;	1.8119009;	no description;	0	53
P05739;	RPL6B	44.9;	8	15	0.0051179724;	1.8119009;	60S ribosomal protein L6-B OS=Saccharomyces cerevisiae (strain ATCC 204508 / S288c) OX=559292 GN=RPL6B PE=1 SV=4 ;	0	15
P32495;	NHP2	44.9;	7	10	0.0038494156;	1.8119009;	H/ACA ribonucleoprotein complex subunit NHP2 OS=Saccharomyces cerevisiae (strain ATCC 204508 / S288c) OX=559292 GN=NHP2 PE=1 SV=2 ;	0	10
P36008;	TEF4	44.4;	12	28	0.0040811277;	1.7797134;	Elongation factor 1-gamma 2 OS=Saccharomyces cerevisiae (strain ATCC 204508 / S288c) OX=559292 GN=TEF4 PE=1 SV=1 ;	0	28
P39990;	SNU13	44.4;	4	8	0.0038127543;	1.7797134;	13 kDa ribonucleoprotein-associated protein OS=Saccharomyces cerevisiae (strain ATCC 204508 / S288c) OX=559292 GN=SNU13 PE=1 SV=1 ;	0	8
P15646;	NOP1	44.3;	13	23	0.004223762;	1.77332;	rRNA 2'-O-methyltransferase fibrillarin OS=Saccharomyces cerevisiae (strain ATCC 204508 / S288c) OX=559292 GN=NOP1 PE=1 SV=1 ;	0	23
P32905;P46654;	RPS0A RPS0B	44;44;	12	22	0.0052425372;0.0052425372;	1.7542286;1.7542286;	40S ribosomal protein S0-A OS=Saccharomyces cerevisiae (strain ATCC 204508 / S288c) OX=559292 GN=RPS0A PE=1 SV=3 ;40S ribosomal protein S0-B OS=Saccharomyces cerevisiae (strain ATCC 204508 / S288c) OX=559292 GN=RPS0B PE=1 SV=2 ;	0	22
P15108;	HSC82	43.7;	30	43	0.0036626777;	1.7352688;	ATP-dependent molecular chaperone HSC82 OS=Saccharomyces cerevisiae (strain ATCC 204508 / S288c) OX=559292 GN=HSC82 PE=1 SV=4 ;	0	43
Q3E754;	RPS21B	43.7;	4	11	0.00759264;	1.7352688;	40S ribosomal protein S21-B OS=Saccharomyces cerevisiae (strain ATCC 204508 / S288c) OX=559292 GN=RPS21B PE=1 SV=1 ;	0	11
P0C0V8;	RPS21A	43.7;	4	12	0.008282879;	1.7352688;	40S ribosomal protein S21-A OS=Saccharomyces cerevisiae (strain ATCC 204508 / S288c) OX=559292 GN=RPS21A PE=1 SV=1 ;	0	12
P0CX47;P0CX48;	RPS11A RPS11B	43.6;43.6;	10	23	0.008853655;0.008853655;	1.7289777;1.7289777;	40S ribosomal protein S11-A OS=Saccharomyces cerevisiae (strain ATCC 204508 / S288c) OX=559292 GN=RPS11A PE=1 SV=1 ;40S ribosomal protein S11-B OS=Saccharomyces cerevisiae (strain ATCC 204508 / S288c) OX=559292 GN=RPS11B PE=1 SV=1 ;	0	23
contaminant_KERATIN03;		43.3;	39	78	0.007898767;	1.7101917;	no description;	0	78
P0CX45;P0CX46;	RPL2A RPL2B	43.3;43.3;	14	31	0.0073290444;0.0073290444;	1.7101917;1.7101917;	60S ribosomal protein L2-A OS=Saccharomyces cerevisiae (strain ATCC 204508 / S288c) OX=559292 GN=RPL2A PE=1 SV=1 ;60S ribosomal protein L2-B OS=Saccharomyces cerevisiae (strain ATCC 204508 / S288c) OX=559292 GN=RPL2B PE=1 SV=1 ;	0	31
P57743;	LSM3	42.7;	2	2	0.0013494579;	1.6730065;	U6 snRNA-associated Sm-like protein LSm3 OS=Saccharomyces cerevisiae (strain ATCC 204508 / S288c) OX=559292 GN=LSM3 PE=1 SV=1 ;	0	2
P34730;	BMH2	42.5;	9	19	0.0041793655;	1.6607251;	Protein BMH2 OS=Saccharomyces cerevisiae (strain ATCC 204508 / S288c) OX=559292 GN=BMH2 PE=1 SV=3 ;	0	19
P53221;	RPL26B	42.5;	11	18	0.008511148;	1.6607251;	60S ribosomal protein L26-B OS=Saccharomyces cerevisiae (strain ATCC 204508 / S288c) OX=559292 GN=RPL26B PE=1 SV=2 ;	0	18
Q12690;	RPL13A	42.2;	8	16	0.0048282114;	1.6424088;	60S ribosomal protein L13-A OS=Saccharomyces cerevisiae (strain ATCC 204508 / S288c) OX=559292 GN=RPL13A PE=1 SV=1 ;	0	16
P40212;	RPL13B	42.2;	8	17	0.0051299743;	1.6424088;	60S ribosomal protein L13-B OS=Saccharomyces cerevisiae (strain ATCC 204508 / S288c) OX=559292 GN=RPL13B PE=1 SV=1 ;	0	17
P41805;	RPL10	42.1;	12	16	0.004347575;	1.6363313;	60S ribosomal protein L10 OS=Saccharomyces cerevisiae (strain ATCC 204508 / S288c) OX=559292 GN=RPL10 PE=1 SV=1 ;	0	16
Q06406;	LSM6	41.9;	3	6	0.0041895965;	1.6242187;	U6 snRNA-associated Sm-like protein LSm6 OS=Saccharomyces cerevisiae (strain ATCC 204508 / S288c) OX=559292 GN=LSM6 PE=1 SV=2 ;	0	6
P05743;	RPL26A	41.7;	8	14	0.0066197817;	1.6121614;	60S ribosomal protein L26-A OS=Saccharomyces cerevisiae (strain ATCC 204508 / S288c) OX=559292 GN=RPL26A PE=1 SV=3 ;	0	14
P50094;	IMD4	41.6;	30	63	0.0072198575;	1.6061535;	Inosine-5'-monophosphate dehydrogenase 4 OS=Saccharomyces cerevisiae (strain ATCC 204508 / S288c) OX=559292 GN=IMD4 PE=1 SV=1 ;	0	63
P25617;	YCR016W	41.4;	9	15	0.00310608;	1.5941794;	Uncharacterized protein YCR016W OS=Saccharomyces cerevisiae (strain ATCC 204508 / S288c) OX=559292 GN=YCR016W PE=1 SV=2 ;	0	15
P05740;	RPL17A	41.3;	9	18	0.0058745425;	1.5882127;	60S ribosomal protein L17-A OS=Saccharomyces cerevisiae (strain ATCC 204508 / S288c) OX=559292 GN=RPL17A PE=1 SV=4 ;	0	18
Q06338;	BCP1	40.6;	13	21	0.004456072;	1.5468302;	Protein BCP1 OS=Saccharomyces cerevisiae (strain ATCC 204508 / S288c) OX=559292 GN=BCP1 PE=1 SV=1 ;	0	21
P23248;	RPS1B	40.4;	19	35	0.008242277;	1.5351286;	40S ribosomal protein S1-B OS=Saccharomyces cerevisiae (strain ATCC 204508 / S288c) OX=559292 GN=RPS1B PE=1 SV=3 ;	0	35
P33442;	RPS1A	40.4;	18	35	0.008242277;	1.5351286;	40S ribosomal protein S1-A OS=Saccharomyces cerevisiae (strain ATCC 204508 / S288c) OX=559292 GN=RPS1A PE=1 SV=2 ;	0	35
P0CX55;P0CX56;	RPS18A RPS18B	40.4;40.4;	6	16	0.006580918;0.006580918;	1.5351286;1.5351286;	40S ribosomal protein S18-A OS=Saccharomyces cerevisiae (strain ATCC 204508 / S288c) OX=559292 GN=RPS18A PE=1 SV=1 ;40S ribosomal protein S18-B OS=Saccharomyces cerevisiae (strain ATCC 204508 / S288c) OX=559292 GN=RPS18B PE=1 SV=1 ;	0	16
P17076;	RPL8A	39.8;	14	31	0.0072717858;	1.5003455;	60S ribosomal protein L8-A OS=Saccharomyces cerevisiae (strain ATCC 204508 / S288c) OX=559292 GN=RPL8A PE=1 SV=4 ;	0	31
P29453;	RPL8B	39.8;	15	33	0.0077409334;	1.5003455;	60S ribosomal protein L8-B OS=Saccharomyces cerevisiae (strain ATCC 204508 / S288c) OX=559292 GN=RPL8B PE=1 SV=3 ;	0	33
P0C2H8;P0C2H9;	RPL31A RPL31B	39.8;39.8;	5	6	0.003188542;0.003188542;	1.5003455;1.5003455;	60S ribosomal protein L31-A OS=Saccharomyces cerevisiae (strain ATCC 204508 / S288c) OX=559292 GN=RPL31A PE=1 SV=1 ;60S ribosomal protein L31-B OS=Saccharomyces cerevisiae (strain ATCC 204508 / S288c) OX=559292 GN=RPL31B PE=1 SV=1 ;	0	6
P40991;	NOP2	39.5;	18	33	0.0032066002;	1.4831331;	25S rRNA (cytosine(2870)-C(5))-methyltransferase OS=Saccharomyces cerevisiae (strain ATCC 204508 / S288c) OX=559292 GN=NOP2 PE=1 SV=1 ;	0	33
contaminant_KERATIN13;		39.5;	37	89	0.008311863;	1.4831331;	no description;	0	89
P02994;	TEF1	39.5;	23	62	0.008129158;	1.4831331;	Elongation factor 1-alpha OS=Saccharomyces cerevisiae (strain ATCC 204508 / S288c) OX=559292 GN=TEF1 PE=1 SV=1 ;	0	62
P00330;	ADH1	39.4;	11	23	0.00396888;	1.4774222;	Alcohol dehydrogenase 1 OS=Saccharomyces cerevisiae (strain ATCC 204508 / S288c) OX=559292 GN=ADH1 PE=1 SV=5 ;	0	23
P0CX51;P0CX52;	RPS16A RPS16B	39.2;39.2;	7	18	0.007558852;0.007558852;	1.4660394;1.4660394;	40S ribosomal protein S16-A OS=Saccharomyces cerevisiae (strain ATCC 204508 / S288c) OX=559292 GN=RPS16A PE=1 SV=1 ;40S ribosomal protein S16-B OS=Saccharomyces cerevisiae (strain ATCC 204508 / S288c) OX=559292 GN=RPS16B PE=1 SV=1 ;	0	18
P06169;	PDC1	39.1;	16	28	0.0029865447;	1.4603674;	Pyruvate decarboxylase isozyme 1 OS=Saccharomyces cerevisiae (strain ATCC 204508 / S288c) OX=559292 GN=PDC1 PE=1 SV=7 ;	0	28
P53883;	NOP13	39;	14	26	0.00387425;	1.4547088;	Nucleolar protein 13 OS=Saccharomyces cerevisiae (strain ATCC 204508 / S288c) OX=559292 GN=NOP13 PE=1 SV=2 ;	0	26
P0C2H6;P0C2H7;	RPL27A RPL27B	39;39;	9	21	0.009272562;0.009272562;	1.4547088;1.4547088;	60S ribosomal protein L27-A OS=Saccharomyces cerevisiae (strain ATCC 204508 / S288c) OX=559292 GN=RPL27A PE=1 SV=1 ;60S ribosomal protein L27-B OS=Saccharomyces cerevisiae (strain ATCC 204508 / S288c) OX=559292 GN=RPL27B PE=1 SV=1 ;	0	21
P40513;	MAM33	38.7;	10	20	0.0045151035;	1.4378109;	Mitochondrial acidic protein MAM33 OS=Saccharomyces cerevisiae (strain ATCC 204508 / S288c) OX=559292 GN=MAM33 PE=1 SV=1 ;	0	20
P39015;	STM1	38.5;	14	37	0.008138764;	1.42661;	Suppressor protein STM1 OS=Saccharomyces cerevisiae (strain ATCC 204508 / S288c) OX=559292 GN=STM1 PE=1 SV=3 ;	0	37
P27614;	CPS1	38;	19	44	0.0045872196;	1.3988328;	Carboxypeptidase S OS=Saccharomyces cerevisiae (strain ATCC 204508 / S288c) OX=559292 GN=CPS1 PE=1 SV=2 ;	0	44
Q08962;	NIP7	37.6;	7	10	0.003317728;	1.3768401;	60S ribosome subunit biogenesis protein NIP7 OS=Saccharomyces cerevisiae (strain ATCC 204508 / S288c) OX=559292 GN=NIP7 PE=1 SV=1 ;	0	10
P00942;	TPI1	37.1;	7	9	0.0021792657;	1.3496327;	Triosephosphate isomerase OS=Saccharomyces cerevisiae (strain ATCC 204508 / S288c) OX=559292 GN=TPI1 PE=1 SV=2 ;	0	9
P48164;	RPS7B	36.3;	12	16	0.0050569163;	1.3067472;	40S ribosomal protein S7-B OS=Saccharomyces cerevisiae (strain ATCC 204508 / S288c) OX=559292 GN=RPS7B PE=1 SV=1 ;	0	16
P0CX31;P0CX32;	RPS24A RPS24B	36.3;36.3;	10	25	0.011120533;0.011120533;	1.3067472;1.3067472;	40S ribosomal protein S24-A OS=Saccharomyces cerevisiae (strain ATCC 204508 / S288c) OX=559292 GN=RPS24A PE=1 SV=1 ;40S ribosomal protein S24-B OS=Saccharomyces cerevisiae (strain ATCC 204508 / S288c) OX=559292 GN=RPS24B PE=1 SV=1 ;	0	25
Q08208;	NOP12	36.2;	13	22	0.0028782554;	1.3014419;	Nucleolar protein 12 OS=Saccharomyces cerevisiae (strain ATCC 204508 / S288c) OX=559292 GN=NOP12 PE=1 SV=1 ;	0	22
P0C0W1;Q3E7Y3;	RPS22A RPS22B	36.2;36.2;	4	12	0.005543158;0.005543158;	1.3014419;1.3014419;	40S ribosomal protein S22-A OS=Saccharomyces cerevisiae (strain ATCC 204508 / S288c) OX=559292 GN=RPS22A PE=1 SV=2 ;40S ribosomal protein S22-B OS=Saccharomyces cerevisiae (strain ATCC 204508 / S288c) OX=559292 GN=RPS22B PE=1 SV=3 ;	0	12
P02829;	HSP82	36.1;	26	40	0.0033879196;	1.2961485;	ATP-dependent molecular chaperone HSP82 OS=Saccharomyces cerevisiae (strain ATCC 204508 / S288c) OX=559292 GN=HSP82 PE=1 SV=1 ;	0	40
Q06631;	BFR2	35.8;	12	16	0.0017992773;	1.2803419;	Protein BFR2 OS=Saccharomyces cerevisiae (strain ATCC 204508 / S288c) OX=559292 GN=BFR2 PE=1 SV=1 ;	0	16
P38013;	AHP1	35.2;	3	5	0.0017059909;	1.2490547;	Peroxiredoxin AHP1 OS=Saccharomyces cerevisiae (strain ATCC 204508 / S288c) OX=559292 GN=AHP1 PE=1 SV=4 ;	0	5
P00498;	HIS1	35;	11	23	0.0046504047;	1.2387211;	ATP phosphoribosyltransferase OS=Saccharomyces cerevisiae (strain ATCC 204508 / S288c) OX=559292 GN=HIS1 PE=1 SV=1 ;	0	23
Q02753;Q12672;	RPL21A RPL21B	35;35;	5	9	0.0033778618;0.0033778618;	1.2387211;1.2387211;	60S ribosomal protein L21-A OS=Saccharomyces cerevisiae (strain ATCC 204508 / S288c) OX=559292 GN=RPL21A PE=1 SV=1 ;60S ribosomal protein L21-B OS=Saccharomyces cerevisiae (strain ATCC 204508 / S288c) OX=559292 GN=RPL21B PE=1 SV=1 ;	0	9
P0CX84;P0CX85;	RPL35A RPL35B	35;35;	8	17	0.008507208;0.008507208;	1.2387211;1.2387211;	60S ribosomal protein L35-A OS=Saccharomyces cerevisiae (strain ATCC 204508 / S288c) OX=559292 GN=RPL35A PE=1 SV=1 ;60S ribosomal protein L35-B OS=Saccharomyces cerevisiae (strain ATCC 204508 / S288c) OX=559292 GN=RPL35B PE=1 SV=1 ;	0	17
P04911;P04912;	HTA1 HTA2	34.8;34.8;	5	8	0.0036394473;0.0036394473;	1.228435;1.228435;	Histone H2A.1 OS=Saccharomyces cerevisiae (strain ATCC 204508 / S288c) OX=559292 GN=HTA1 PE=1 SV=2 ;Histone H2A.2 OS=Saccharomyces cerevisiae (strain ATCC 204508 / S288c) OX=559292 GN=HTA2 PE=1 SV=2 ;	0	8
P07280;P07281;	RPS19A RPS19B	34.7;34.7;	7	13	0.00542126;0.00542126;	1.22331;1.22331;	40S ribosomal protein S19-A OS=Saccharomyces cerevisiae (strain ATCC 204508 / S288c) OX=559292 GN=RPS19A PE=1 SV=2 ;40S ribosomal protein S19-B OS=Saccharomyces cerevisiae (strain ATCC 204508 / S288c) OX=559292 GN=RPS19B PE=1 SV=2 ;	0	13
P25555;	GBP2	34.4;	8	10	0.0014063437;	1.2080047;	Single-strand telomeric DNA-binding protein GBP2 OS=Saccharomyces cerevisiae (strain ATCC 204508 / S288c) OX=559292 GN=GBP2 PE=1 SV=1 ;	0	10
Q12159;	YRA1	34.1;	8	11	0.0029228304;	1.1928048;	RNA annealing protein YRA1 OS=Saccharomyces cerevisiae (strain ATCC 204508 / S288c) OX=559292 GN=YRA1 PE=1 SV=2 ;	0	11
P02309;	HHF1	34;	4	5	0.002915091;	1.1877615;	Histone H4 OS=Saccharomyces cerevisiae (strain ATCC 204508 / S288c) OX=559292 GN=HHF1 PE=1 SV=2 ;	0	5
P38701;	RPS20	33.9;	9	18	0.008933188;	1.18273;	40S ribosomal protein S20 OS=Saccharomyces cerevisiae (strain ATCC 204508 / S288c) OX=559292 GN=RPS20 PE=1 SV=3 ;	0	18
P15705;	STI1	33.6;	17	27	0.0027527567;	1.1677041;	Heat shock protein STI1 OS=Saccharomyces cerevisiae (strain ATCC 204508 / S288c) OX=559292 GN=STI1 PE=1 SV=1 ;	0	27
P32481;	GCD11	33.4;	12	17	0.001937125;	1.1577444;	Eukaryotic translation initiation factor 2 subunit gamma OS=Saccharomyces cerevisiae (strain ATCC 204508 / S288c) OX=559292 GN=GCD11 PE=1 SV=1 ;	0	17
P38697;	IMD2	33.3;	24	66	0.0075781224;	1.1527817;	Inosine-5'-monophosphate dehydrogenase 2 OS=Saccharomyces cerevisiae (strain ATCC 204508 / S288c) OX=559292 GN=IMD2 PE=1 SV=1 ;	0	66
P05755;	RPS9B	33.3;	11	22	0.006774971;	1.1527817;	40S ribosomal protein S9-B OS=Saccharomyces cerevisiae (strain ATCC 204508 / S288c) OX=559292 GN=RPS9B PE=1 SV=4 ;	0	22
P34760;	TSA1	32.7;	5	9	0.0027574382;	1.1232445;	Peroxiredoxin TSA1 OS=Saccharomyces cerevisiae (strain ATCC 204508 / S288c) OX=559292 GN=TSA1 PE=1 SV=3 ;	0	9
Q12754;	RRP12	32;	28	46	0.002249463;	1.0892961;	Ribosomal RNA-processing protein 12 OS=Saccharomyces cerevisiae (strain ATCC 204508 / S288c) OX=559292 GN=RRP12 PE=1 SV=1 ;	0	46
P06634;	DED1	31.5;	14	21	0.0020878618;	1.0653801;	ATP-dependent RNA helicase DED1 OS=Saccharomyces cerevisiae (strain ATCC 204508 / S288c) OX=559292 GN=DED1 PE=1 SV=2 ;	0	21
P05317;	RPP0	31.4;	8	20	0.0038494156;	1.0606298;	60S acidic ribosomal protein P0 OS=Saccharomyces cerevisiae (strain ATCC 204508 / S288c) OX=559292 GN=RPP0 PE=1 SV=2 ;	0	20
P0C0X0;Q3E7X9;	RPS28B RPS28A	31.3;31.3;	2	3	0.0026888452;0.0026888452;	1.0558906;1.0558906;	40S ribosomal protein S28-B OS=Saccharomyces cerevisiae (strain ATCC 204508 / S288c) OX=559292 GN=RPS28B PE=1 SV=1 ;40S ribosomal protein S28-A OS=Saccharomyces cerevisiae (strain ATCC 204508 / S288c) OX=559292 GN=RPS28A PE=1 SV=1 ;	0	3
P43639;	CKB1	30.9;	5	6	0.0012960621;	1.0370419;	Casein kinase II subunit beta OS=Saccharomyces cerevisiae (strain ATCC 204508 / S288c) OX=559292 GN=CKB1 PE=1 SV=1 ;	0	6
P0C0T4;Q3E792;	RPS25B RPS25A	30.6;30.6;	5	11	0.006116293;0.006116293;	1.0230191;1.0230191;	40S ribosomal protein S25-B OS=Saccharomyces cerevisiae (strain ATCC 204508 / S288c) OX=559292 GN=RPS25B PE=1 SV=1 ;40S ribosomal protein S25-A OS=Saccharomyces cerevisiae (strain ATCC 204508 / S288c) OX=559292 GN=RPS25A PE=1 SV=1 ;	0	11
P39938;P39939;	RPS26A RPS26B	30.3;30.3;	3	7	0.0035324045;0.0035324045;	1.0090928;1.0090928;	40S ribosomal protein S26-A OS=Saccharomyces cerevisiae (strain ATCC 204508 / S288c) OX=559292 GN=RPS26A PE=1 SV=1 ;40S ribosomal protein S26-B OS=Saccharomyces cerevisiae (strain ATCC 204508 / S288c) OX=559292 GN=RPS26B PE=1 SV=1 ;	0	7
P20434;	RPB5	30.2;	5	8	0.0022344512;	1.004472;	DNA-directed RNA polymerases I, II, and III subunit RPABC1 OS=Saccharomyces cerevisiae (strain ATCC 204508 / S288c) OX=559292 GN=RPB5 PE=1 SV=1 ;	0	8
P61830;	HHT1	30.1;	2	2	8.8310114E-4;	0.99986184;	Histone H3 OS=Saccharomyces cerevisiae (strain ATCC 204508 / S288c) OX=559292 GN=HHT1 PE=1 SV=2 ;	0	2
P0CS90;	SSC1	30;	17	32	0.0029382694;	0.9952624;	Heat shock protein SSC1, mitochondrial OS=Saccharomyces cerevisiae (strain ATCC 204508 / S288c) OX=559292 GN=SSC1 PE=1 SV=1 ;	0	32
Q3E705;	EFG1	30;	5	8	0.0020618327;	0.9952624;	rRNA-processing protein EFG1 OS=Saccharomyces cerevisiae (strain ATCC 204508 / S288c) OX=559292 GN=EFG1 PE=1 SV=2 ;	0	8
P33322;	CBF5	29.8;	14	22	0.0027352367;	0.98609483;	H/ACA ribonucleoprotein complex subunit CBF5 OS=Saccharomyces cerevisiae (strain ATCC 204508 / S288c) OX=559292 GN=CBF5 PE=1 SV=1 ;	0	22
P51401;	RPL9B	29.8;	9	17	0.0053448426;	0.98609483;	60S ribosomal protein L9-B OS=Saccharomyces cerevisiae (strain ATCC 204508 / S288c) OX=559292 GN=RPL9B PE=1 SV=1 ;	0	17
P05738;	RPL9A	29.8;	10	18	0.005659245;	0.98609483;	60S ribosomal protein L9-A OS=Saccharomyces cerevisiae (strain ATCC 204508 / S288c) OX=559292 GN=RPL9A PE=1 SV=2 ;	0	18
P25631;	YCR051W	29.7;	4	7	0.0018934961;	0.9815271;	Ankyrin repeat-containing protein YCR051W OS=Saccharomyces cerevisiae (strain ATCC 204508 / S288c) OX=559292 GN=YCR051W PE=1 SV=1 ;	0	7
P0CX82;P0CX83;	RPL19A RPL19B	29.6;29.6;	8	18	0.0057191313;0.0057191313;	0.9769696;0.9769696;	60S ribosomal protein L19-A OS=Saccharomyces cerevisiae (strain ATCC 204508 / S288c) OX=559292 GN=RPL19A PE=1 SV=1 ;60S ribosomal protein L19-B OS=Saccharomyces cerevisiae (strain ATCC 204508 / S288c) OX=559292 GN=RPL19B PE=1 SV=1 ;	0	18
P25567;	SRO9	29.5;	7	15	0.0020754912;	0.9724227;	RNA-binding protein SRO9 OS=Saccharomyces cerevisiae (strain ATCC 204508 / S288c) OX=559292 GN=SRO9 PE=1 SV=2 ;	0	15
P02406;	RPL28	29.5;	6	10	0.0040302603;	0.9724227;	60S ribosomal protein L28 OS=Saccharomyces cerevisiae (strain ATCC 204508 / S288c) OX=559292 GN=RPL28 PE=1 SV=3 ;	0	10
P14120;	RPL30	29.5;	3	8	0.004575305;	0.9724227;	60S ribosomal protein L30 OS=Saccharomyces cerevisiae (strain ATCC 204508 / S288c) OX=559292 GN=RPL30 PE=1 SV=3 ;	0	8
P38629;	RFC3	29.4;	6	9	0.0015895821;	0.9678863;	Replication factor C subunit 3 OS=Saccharomyces cerevisiae (strain ATCC 204508 / S288c) OX=559292 GN=RFC3 PE=1 SV=1 ;	0	9
P25491;	YDJ1	29.3;	6	12	0.001761884;	0.9633602;	Mitochondrial protein import protein MAS5 OS=Saccharomyces cerevisiae (strain ATCC 204508 / S288c) OX=559292 GN=YDJ1 PE=1 SV=1 ;	0	12
P35997;P38711;	RPS27A RPS27B	29.3;29.3;	2	3	0.0021969832;0.0021969832;	0.9633602;0.9633602;	40S ribosomal protein S27-A OS=Saccharomyces cerevisiae (strain ATCC 204508 / S288c) OX=559292 GN=RPS27A PE=1 SV=1 ;40S ribosomal protein S27-B OS=Saccharomyces cerevisiae (strain ATCC 204508 / S288c) OX=559292 GN=RPS27B PE=1 SV=1 ;	0	3
P38112;	MAK5	29.1;	15	22	0.0017090807;	0.9543395;	ATP-dependent RNA helicase MAK5 OS=Saccharomyces cerevisiae (strain ATCC 204508 / S288c) OX=559292 GN=MAK5 PE=1 SV=1 ;	0	22
Q12499;	NOP58	29;	15	27	0.0031729427;	0.9498446;	Nucleolar protein 58 OS=Saccharomyces cerevisiae (strain ATCC 204508 / S288c) OX=559292 GN=NOP58 PE=1 SV=1 ;	0	27
P36105;P38754;	RPL14A RPL14B	29;29;	6	8	0.0034812104;0.0034812104;	0.9498446;0.9498446;	60S ribosomal protein L14-A OS=Saccharomyces cerevisiae (strain ATCC 204508 / S288c) OX=559292 GN=RPL14A PE=1 SV=1 ;60S ribosomal protein L14-B OS=Saccharomyces cerevisiae (strain ATCC 204508 / S288c) OX=559292 GN=RPL14B PE=1 SV=1 ;	0	8
P05748;	RPL15A	28.9;	8	21	0.006181708;	0.94536006;	60S ribosomal protein L15-A OS=Saccharomyces cerevisiae (strain ATCC 204508 / S288c) OX=559292 GN=RPL15A PE=1 SV=3 ;	0	21
P09064;	SUI3	28.8;	6	14	0.0029498676;	0.9408858;	Eukaryotic translation initiation factor 2 subunit beta OS=Saccharomyces cerevisiae (strain ATCC 204508 / S288c) OX=559292 GN=SUI3 PE=1 SV=2 ;	0	14
P27476;	NSR1	28.7;	14	23	0.00333616;	0.936422;	Nuclear localization sequence-binding protein OS=Saccharomyces cerevisiae (strain ATCC 204508 / S288c) OX=559292 GN=NSR1 PE=1 SV=1 ;	0	23
P40422;	RPC10	28.6;	2	3	0.0025736091;	0.93196833;	DNA-directed RNA polymerases I, II, and III subunit RPABC4 OS=Saccharomyces cerevisiae (strain ATCC 204508 / S288c) OX=559292 GN=RPC10 PE=1 SV=1 ;	0	3
P07703;	RPC40	28.4;	7	11	0.00197182;	0.92309177;	DNA-directed RNA polymerases I and III subunit RPAC1 OS=Saccharomyces cerevisiae (strain ATCC 204508 / S288c) OX=559292 GN=RPC40 PE=1 SV=1 ;	0	11
P10080;	SBP1	28.2;	7	12	0.0024510561;	0.914256;	Single-stranded nucleic acid-binding protein OS=Saccharomyces cerevisiae (strain ATCC 204508 / S288c) OX=559292 GN=SBP1 PE=1 SV=2 ;	0	12
Q01855;	RPS15	28.2;	4	7	0.0029602547;	0.914256;	40S ribosomal protein S15 OS=Saccharomyces cerevisiae (strain ATCC 204508 / S288c) OX=559292 GN=RPS15 PE=1 SV=1 ;	0	7
P40079;	LCP5	28;	5	7	0.0011774682;	0.9054607;	U3 small nucleolar ribonucleoprotein protein LCP5 OS=Saccharomyces cerevisiae (strain ATCC 204508 / S288c) OX=559292 GN=LCP5 PE=1 SV=1 ;	0	7
P40210;	SIP5	27.6;	9	13	0.0015964446;	0.8879913;	Protein SIP5 OS=Saccharomyces cerevisiae (strain ATCC 204508 / S288c) OX=559292 GN=SIP5 PE=1 SV=1 ;	0	13
P35184;	SQT1	27.6;	8	18	0.0025079255;	0.8879913;	Ribosome assembly protein SQT1 OS=Saccharomyces cerevisiae (strain ATCC 204508 / S288c) OX=559292 GN=SQT1 PE=1 SV=2 ;	0	18
P0CX29;P0CX30;	RPS23A RPS23B	27.6;27.6;	3	7	0.0028990079;0.0028990079;	0.8879913;0.8879913;	40S ribosomal protein S23-A OS=Saccharomyces cerevisiae (strain ATCC 204508 / S288c) OX=559292 GN=RPS23A PE=1 SV=1 ;40S ribosomal protein S23-B OS=Saccharomyces cerevisiae (strain ATCC 204508 / S288c) OX=559292 GN=RPS23B PE=1 SV=1 ;	0	7
P25694;	CDC48	27.2;	16	25	0.0017979305;	0.87068224;	Cell division control protein 48 OS=Saccharomyces cerevisiae (strain ATCC 204508 / S288c) OX=559292 GN=CDC48 PE=1 SV=3 ;	0	25
P15790;	CKA1	27.2;	11	13	0.0020985522;	0.87068224;	Casein kinase II subunit alpha OS=Saccharomyces cerevisiae (strain ATCC 204508 / S288c) OX=559292 GN=CKA1 PE=1 SV=1 ;	0	13
contaminant_KERATIN21;		26.6;	10	19	0.0031959852;	0.8450154;	no description;	0	19
P32892;	DRS1	26.5;	16	28	0.002235937;	0.8407719;	ATP-dependent RNA helicase DRS1 OS=Saccharomyces cerevisiae (strain ATCC 204508 / S288c) OX=559292 GN=DRS1 PE=1 SV=2 ;	0	28
P32529;	RPA12	26.4;	2	3	0.0014412211;	0.8365383;	DNA-directed RNA polymerase I subunit RPA12 OS=Saccharomyces cerevisiae (strain ATCC 204508 / S288c) OX=559292 GN=RPA12 PE=1 SV=1 ;	0	3
P41056;	RPL33B	26.2;	4	5	0.002806116;	0.8281002;	60S ribosomal protein L33-B OS=Saccharomyces cerevisiae (strain ATCC 204508 / S288c) OX=559292 GN=RPL33B PE=1 SV=2 ;	0	5
P05744;	RPL33A	26.2;	4	6	0.0033673388;	0.8281002;	60S ribosomal protein L33-A OS=Saccharomyces cerevisiae (strain ATCC 204508 / S288c) OX=559292 GN=RPL33A PE=1 SV=3 ;	0	6
P02293;P02294;	HTB1 HTB2	26;26;	4	7	0.0032088254;0.0032088254;	0.81970084;0.81970084;	Histone H2B.1 OS=Saccharomyces cerevisiae (strain ATCC 204508 / S288c) OX=559292 GN=HTB1 PE=1 SV=2 ;Histone H2B.2 OS=Saccharomyces cerevisiae (strain ATCC 204508 / S288c) OX=559292 GN=HTB2 PE=1 SV=2 ;	0	7
P49090;	ASN2	25.3;	9	23	0.002414633;	0.7906058;	Asparagine synthetase [glutamine-hydrolyzing] 2 OS=Saccharomyces cerevisiae (strain ATCC 204508 / S288c) OX=559292 GN=ASN2 PE=1 SV=2 ;	0	23
Q05022;	RRP5	24.8;	26	40	0.0013892627;	0.77010894;	rRNA biogenesis protein RRP5 OS=Saccharomyces cerevisiae (strain ATCC 204508 / S288c) OX=559292 GN=RRP5 PE=1 SV=1 ;	0	40
P00445;	SOD1	24.7;	2	2	7.7988155E-4;	0.7660378;	Superoxide dismutase [Cu-Zn] OS=Saccharomyces cerevisiae (strain ATCC 204508 / S288c) OX=559292 GN=SOD1 PE=1 SV=2 ;	0	2
P39985;	POL5	24.4;	16	26	0.0015277131;	0.7538805;	rDNA transcriptional regulator POL5 OS=Saccharomyces cerevisiae (strain ATCC 204508 / S288c) OX=559292 GN=POL5 PE=1 SV=1 ;	0	26
P05759;	RPS31	24.3;	5	9	0.003555644;	0.7498466;	Ubiquitin-40S ribosomal protein S31 OS=Saccharomyces cerevisiae (strain ATCC 204508 / S288c) OX=559292 GN=RPS31 PE=1 SV=3 ;	0	9
P04456;	RPL25	23.9;	3	7	0.0029602547;	0.733804;	60S ribosomal protein L25 OS=Saccharomyces cerevisiae (strain ATCC 204508 / S288c) OX=559292 GN=RPL25 PE=1 SV=4 ;	0	7
P26785;	RPL16B	23.7;	6	18	0.005459171;	0.72583795;	60S ribosomal protein L16-B OS=Saccharomyces cerevisiae (strain ATCC 204508 / S288c) OX=559292 GN=RPL16B PE=1 SV=3 ;	0	18
P26784;	RPL16A	23.6;	4	8	0.0024141057;	0.72186863;	60S ribosomal protein L16-A OS=Saccharomyces cerevisiae (strain ATCC 204508 / S288c) OX=559292 GN=RPL16A PE=1 SV=3 ;	0	8
P34253;	KTI12	23.3;	3	3	5.755675E-4;	0.7100153;	Protein KTI12 OS=Saccharomyces cerevisiae (strain ATCC 204508 / S288c) OX=559292 GN=KTI12 PE=1 SV=2 ;	0	3
P42846;	KRI1	23;	8	14	0.001422525;	0.6982436;	Protein KRI1 OS=Saccharomyces cerevisiae (strain ATCC 204508 / S288c) OX=559292 GN=KRI1 PE=1 SV=1 ;	0	14
contaminant_KERATIN05;		22.7;	13	18	0.002294938;	0.6865531;	no description;	0	18
contaminant_TRYPSIN;		22.7;	5	12	0.0031467709;	0.6865531;	no description;	0	12
P37292;	SHM1	22.4;	8	15	0.0018382922;	0.67494285;	Serine hydroxymethyltransferase, mitochondrial OS=Saccharomyces cerevisiae (strain ATCC 204508 / S288c) OX=559292 GN=SHM1 PE=1 SV=2 ;	0	15
Q12692;	HTZ1	22.4;	4	7	0.0031369862;	0.67494285;	Histone H2A.Z OS=Saccharomyces cerevisiae (strain ATCC 204508 / S288c) OX=559292 GN=HTZ1 PE=1 SV=3 ;	0	7
Q01560;	NPL3	22.2;	5	5	7.2525215E-4;	0.6672472;	Nucleolar protein 3 OS=Saccharomyces cerevisiae (strain ATCC 204508 / S288c) OX=559292 GN=NPL3 PE=1 SV=1 ;	0	5
P49089;	ASN1	22;	8	16	0.0016797448;	0.6595869;	Asparagine synthetase [glutamine-hydrolyzing] 1 OS=Saccharomyces cerevisiae (strain ATCC 204508 / S288c) OX=559292 GN=ASN1 PE=1 SV=2 ;	0	16
P41940;	PSA1	21.9;	5	8	0.0013307673;	0.65576994;	Mannose-1-phosphate guanyltransferase OS=Saccharomyces cerevisiae (strain ATCC 204508 / S288c) OX=559292 GN=PSA1 PE=1 SV=2 ;	0	8
Q07623;	NOP6	21.8;	5	5	0.001334464;	0.6519618;	Nucleolar protein 6 OS=Saccharomyces cerevisiae (strain ATCC 204508 / S288c) OX=559292 GN=NOP6 PE=1 SV=1 ;	0	5
P32527;	ZUO1	21.7;	5	7	9.7079936E-4;	0.64816236;	Zuotin OS=Saccharomyces cerevisiae (strain ATCC 204508 / S288c) OX=559292 GN=ZUO1 PE=1 SV=1 ;	0	7
contaminant_KERATIN18;		21.5;	13	26	0.0027781546;	0.64058983;	no description;	0	26
P40089;	LSM5	21.5;	2	2	0.0012914167;	0.64058983;	U6 snRNA-associated Sm-like protein LSm5 OS=Saccharomyces cerevisiae (strain ATCC 204508 / S288c) OX=559292 GN=LSM5 PE=1 SV=1 ;	0	2
P29295;	HRR25	21.3;	5	8	9.724839E-4;	0.633052;	Casein kinase I homolog HRR25 OS=Saccharomyces cerevisiae (strain ATCC 204508 / S288c) OX=559292 GN=HRR25 PE=1 SV=1 ;	0	8
P0C0W9;Q3E757;	RPL11A RPL11B	21.3;21.3;	4	10	0.0034512;0.0034512;	0.633052;0.633052;	60S ribosomal protein L11-A OS=Saccharomyces cerevisiae (strain ATCC 204508 / S288c) OX=559292 GN=RPL11A PE=1 SV=2 ;60S ribosomal protein L11-B OS=Saccharomyces cerevisiae (strain ATCC 204508 / S288c) OX=559292 GN=RPL11B PE=1 SV=3 ;	0	10
contaminant_KERATIN17;		21;	13	23	0.0023409664;	0.6218101;	no description;	0	23
P05318;	RPP1A	20.8;	3	4	0.0022660708;	0.61435854;	60S acidic ribosomal protein P1-alpha OS=Saccharomyces cerevisiae (strain ATCC 204508 / S288c) OX=559292 GN=RPP1A PE=1 SV=4 ;	0	4
P14126;	RPL3	20.7;	12	20	0.0031034045;	0.61064565;	60S ribosomal protein L3 OS=Saccharomyces cerevisiae (strain ATCC 204508 / S288c) OX=559292 GN=RPL3 PE=1 SV=4 ;	0	20
P40525;P87262;	RPL34B RPL34A	20.7;20.7;	2	3	0.0014888648;0.0014888648;	0.61064565;0.61064565;	60S ribosomal protein L34-B OS=Saccharomyces cerevisiae (strain ATCC 204508 / S288c) OX=559292 GN=RPL34B PE=1 SV=1 ;60S ribosomal protein L34-A OS=Saccharomyces cerevisiae (strain ATCC 204508 / S288c) OX=559292 GN=RPL34A PE=1 SV=1 ;	0	3
P0CX25;P0CX26;	RPL43A RPL43B	20.7;20.7;	2	2	0.001305454;0.001305454;	0.61064565;0.61064565;	60S ribosomal protein L43-A OS=Saccharomyces cerevisiae (strain ATCC 204508 / S288c) OX=559292 GN=RPL43A PE=1 SV=1 ;60S ribosomal protein L43-B OS=Saccharomyces cerevisiae (strain ATCC 204508 / S288c) OX=559292 GN=RPL43B PE=1 SV=1 ;	0	2
P56628;	RPL22B	20.5;	2	4	0.001968881;	0.6032454;	60S ribosomal protein L22-B OS=Saccharomyces cerevisiae (strain ATCC 204508 / S288c) OX=559292 GN=RPL22B PE=1 SV=2 ;	0	4
Q04373;	PUF6	20.3;	11	13	0.0011900326;	0.5958791;	Pumilio homology domain family member 6 OS=Saccharomyces cerevisiae (strain ATCC 204508 / S288c) OX=559292 GN=PUF6 PE=1 SV=1 ;	0	13
P09440;	MIS1	20.2;	11	20	0.0012318129;	0.59220874;	C-1-tetrahydrofolate synthase, mitochondrial OS=Saccharomyces cerevisiae (strain ATCC 204508 / S288c) OX=559292 GN=MIS1 PE=1 SV=1 ;	0	20
P20081;	FPR1	20.2;	2	3	0.0015802863;	0.59220874;	FK506-binding protein 1 OS=Saccharomyces cerevisiae (strain ATCC 204508 / S288c) OX=559292 GN=FPR1 PE=1 SV=2 ;	0	3
P20459;	SUI2	20.1;	3	5	9.87679E-4;	0.58854675;	Eukaryotic translation initiation factor 2 subunit alpha OS=Saccharomyces cerevisiae (strain ATCC 204508 / S288c) OX=559292 GN=SUI2 PE=1 SV=1 ;	0	5
P0CX49;P0CX50;	RPL18A RPL18B	19.9;19.9;	4	10	0.003228542;0.003228542;	0.58124804;0.58124804;	60S ribosomal protein L18-A OS=Saccharomyces cerevisiae (strain ATCC 204508 / S288c) OX=559292 GN=RPL18A PE=1 SV=1 ;60S ribosomal protein L18-B OS=Saccharomyces cerevisiae (strain ATCC 204508 / S288c) OX=559292 GN=RPL18B PE=1 SV=1 ;	0	10
P0CX43;P0CX44;	RPL1A RPL1B	19.8;19.8;	6	13	0.003597518;0.003597518;	0.5776112;0.5776112;	60S ribosomal protein L1-A OS=Saccharomyces cerevisiae (strain ATCC 204508 / S288c) OX=559292 GN=RPL1A PE=1 SV=1 ;60S ribosomal protein L1-B OS=Saccharomyces cerevisiae (strain ATCC 204508 / S288c) OX=559292 GN=RPL1B PE=1 SV=1 ;	0	13
P40217;	TIF34	19.6;	4	7	0.001211401;	0.5703628;	Eukaryotic translation initiation factor 3 subunit I OS=Saccharomyces cerevisiae (strain ATCC 204508 / S288c) OX=559292 GN=TIF34 PE=1 SV=1 ;	0	7
O14455;P05745;	RPL36B RPL36A	19;19;	2	4	0.002402035;0.002402035;	0.54881656;0.54881656;	60S ribosomal protein L36-B OS=Saccharomyces cerevisiae (strain ATCC 204508 / S288c) OX=559292 GN=RPL36B PE=1 SV=3 ;60S ribosomal protein L36-A OS=Saccharomyces cerevisiae (strain ATCC 204508 / S288c) OX=559292 GN=RPL36A PE=1 SV=3 ;	0	4
Q02784;	GRX5	18.7;	2	2	8.006784E-4;	0.5381547;	Monothiol glutaredoxin-5, mitochondrial OS=Saccharomyces cerevisiae (strain ATCC 204508 / S288c) OX=559292 GN=GRX5 PE=1 SV=1 ;	0	2
P38930;	CKB2	18.6;	4	4	9.3102135E-4;	0.53461695;	Casein kinase II subunit beta' OS=Saccharomyces cerevisiae (strain ATCC 204508 / S288c) OX=559292 GN=CKB2 PE=1 SV=1 ;	0	4
P22202;	SSA4	18.4;	13	32	0.00299319;	0.5275661;	Heat shock protein SSA4 OS=Saccharomyces cerevisiae (strain ATCC 204508 / S288c) OX=559292 GN=SSA4 PE=1 SV=3 ;	0	32
Q12522;	TIF6	18.4;	3	6	0.0014706338;	0.5275661;	Eukaryotic translation initiation factor 6 OS=Saccharomyces cerevisiae (strain ATCC 204508 / S288c) OX=559292 GN=TIF6 PE=1 SV=1 ;	0	6
P16622;	HEM15	18.3;	3	7	0.0010696085;	0.52405274;	Ferrochelatase, mitochondrial OS=Saccharomyces cerevisiae (strain ATCC 204508 / S288c) OX=559292 GN=HEM15 PE=1 SV=1 ;	0	7
Q12320;	GLO4	18.2;	3	4	8.4281934E-4;	0.5205476;	Hydroxyacylglutathione hydrolase, mitochondrial OS=Saccharomyces cerevisiae (strain ATCC 204508 / S288c) OX=559292 GN=GLO4 PE=3 SV=1 ;	0	4
P39715;	ECM1	17.9;	2	3	8.497766E-4;	0.5100801;	Shuttling pre-60S factor ECM1 OS=Saccharomyces cerevisiae (strain ATCC 204508 / S288c) OX=559292 GN=ECM1 PE=1 SV=2 ;	0	3
P24783;	DBP2	17.8;	4	7	7.6988304E-4;	0.50660706;	ATP-dependent RNA helicase DBP2 OS=Saccharomyces cerevisiae (strain ATCC 204508 / S288c) OX=559292 GN=DBP2 PE=1 SV=1 ;	0	7
P53914;	KRE33	17.7;	11	17	9.6672814E-4;	0.503142;	RNA cytidine acetyltransferase OS=Saccharomyces cerevisiae (strain ATCC 204508 / S288c) OX=559292 GN=KRE33 PE=1 SV=1 ;	0	17
P07245;	ADE3	17.7;	9	11	6.98266E-4;	0.503142;	C-1-tetrahydrofolate synthase, cytoplasmic OS=Saccharomyces cerevisiae (strain ATCC 204508 / S288c) OX=559292 GN=ADE3 PE=1 SV=1 ;	0	11
P0CX33;P0CX34;	RPS30A RPS30B	17.5;17.5;	2	5	0.0047659427;0.0047659427;	0.4962356;0.4962356;	40S ribosomal protein S30-A OS=Saccharomyces cerevisiae (strain ATCC 204508 / S288c) OX=559292 GN=RPS30A PE=1 SV=1 ;40S ribosomal protein S30-B OS=Saccharomyces cerevisiae (strain ATCC 204508 / S288c) OX=559292 GN=RPS30B PE=1 SV=1 ;	0	5
Q06706;	IKI3	17.3;	14	18	8.012719E-4;	0.48936105;	Elongator complex protein 1 OS=Saccharomyces cerevisiae (strain ATCC 204508 / S288c) OX=559292 GN=IKI3 PE=1 SV=1 ;	0	18
P22138;	RPA135	17.1;	10	17	8.4859924E-4;	0.48251808;	DNA-directed RNA polymerase I subunit RPA135 OS=Saccharomyces cerevisiae (strain ATCC 204508 / S288c) OX=559292 GN=RPA135 PE=1 SV=1 ;	0	17
Q04175;	SXM1	16.8;	10	13	8.2697184E-4;	0.47231245;	Importin beta SMX1 OS=Saccharomyces cerevisiae (strain ATCC 204508 / S288c) OX=559292 GN=SXM1 PE=1 SV=1 ;	0	13
P28007;	GAR1	16.6;	3	5	0.0014646555;	0.46554792;	H/ACA ribonucleoprotein complex subunit GAR1 OS=Saccharomyces cerevisiae (strain ATCC 204508 / S288c) OX=559292 GN=GAR1 PE=1 SV=1 ;	0	5
P09435;	SSA3	16.5;	13	33	0.0030534344;	0.46217716;	Heat shock protein SSA3 OS=Saccharomyces cerevisiae (strain ATCC 204508 / S288c) OX=559292 GN=SSA3 PE=1 SV=3 ;	0	33
P37263;	YCR087C-A	16.3;	2	2	7.849788E-4;	0.455459;	UPF0743 protein YCR087C-A OS=Saccharomyces cerevisiae (strain ATCC 204508 / S288c) OX=559292 GN=YCR087C-A PE=1 SV=1 ;	0	2
Q01080;	RPA49	15.9;	3	4	5.7880365E-4;	0.4421153;	DNA-directed RNA polymerase I subunit RPA49 OS=Saccharomyces cerevisiae (strain ATCC 204508 / S288c) OX=559292 GN=RPA49 PE=1 SV=2 ;	0	4
P22147;	XRN1	15.8;	16	29	0.001139709;	0.43879855;	5'-3' exoribonuclease 1 OS=Saccharomyces cerevisiae (strain ATCC 204508 / S288c) OX=559292 GN=XRN1 PE=1 SV=1 ;	0	29
P38249;	RPG1	15.8;	9	14	8.721082E-4;	0.43879855;	Eukaryotic translation initiation factor 3 subunit A OS=Saccharomyces cerevisiae (strain ATCC 204508 / S288c) OX=559292 GN=RPG1 PE=1 SV=1 ;	0	14
Q06685;	VIP1	15.7;	9	14	7.336058E-4;	0.43548942;	Inositol hexakisphosphate and diphosphoinositol-pentakisphosphate kinase OS=Saccharomyces cerevisiae (strain ATCC 204508 / S288c) OX=559292 GN=VIP1 PE=1 SV=1 ;	0	14
P43586;	LOC1	15.7;	3	7	0.0020605694;	0.43548942;	60S ribosomal subunit assembly/export protein LOC1 OS=Saccharomyces cerevisiae (strain ATCC 204508 / S288c) OX=559292 GN=LOC1 PE=1 SV=1 ;	0	7
Q04119;	PPN1	15.3;	7	10	8.909626E-4;	0.42232883;	Endopolyphosphatase OS=Saccharomyces cerevisiae (strain ATCC 204508 / S288c) OX=559292 GN=PPN1 PE=1 SV=1 ;	0	10
P32497;	NIP1	15.1;	8	12	8.874514E-4;	0.41579378;	Eukaryotic translation initiation factor 3 subunit C OS=Saccharomyces cerevisiae (strain ATCC 204508 / S288c) OX=559292 GN=NIP1 PE=1 SV=2 ;	0	12
P29547;	CAM1	14.9;	5	8	0.0011576073;	0.40928876;	Elongation factor 1-gamma 1 OS=Saccharomyces cerevisiae (strain ATCC 204508 / S288c) OX=559292 GN=CAM1 PE=1 SV=2 ;	0	8
P38911;	FPR3	14.8;	4	6	8.7665516E-4;	0.40604758;	FK506-binding nuclear protein OS=Saccharomyces cerevisiae (strain ATCC 204508 / S288c) OX=559292 GN=FPR3 PE=1 SV=2 ;	0	6
Q08235;	BRX1	14.8;	3	5	0.001031802;	0.40604758;	Ribosome biogenesis protein BRX1 OS=Saccharomyces cerevisiae (strain ATCC 204508 / S288c) OX=559292 GN=BRX1 PE=1 SV=2 ;	0	5
contaminant_KERATIN06;		14.7;	8	10	0.0013169053;	0.40281367;	no description;	0	10
P40348;	RFC2	14.7;	3	4	6.804632E-4;	0.40281367;	Replication factor C subunit 2 OS=Saccharomyces cerevisiae (strain ATCC 204508 / S288c) OX=559292 GN=RFC2 PE=1 SV=1 ;	0	4
P27692;	SPT5	14.6;	12	15	8.4737834E-4;	0.39958727;	Transcription elongation factor SPT5 OS=Saccharomyces cerevisiae (strain ATCC 204508 / S288c) OX=559292 GN=SPT5 PE=1 SV=1 ;	0	15
P48234;	ENP2	14.6;	6	8	6.7950075E-4;	0.39958727;	Ribosome biogenesis protein ENP2 OS=Saccharomyces cerevisiae (strain ATCC 204508 / S288c) OX=559292 GN=ENP2 PE=1 SV=2 ;	0	8
P37838;	NOP4	14.3;	6	11	9.643207E-4;	0.38995266;	Nucleolar protein 4 OS=Saccharomyces cerevisiae (strain ATCC 204508 / S288c) OX=559292 GN=NOP4 PE=1 SV=1 ;	0	11
P04449;P24000;	RPL24A RPL24B	14.2;14.2;	3	9	0.0034868252;0.0034868252;	0.38675582;0.38675582;	60S ribosomal protein L24-A OS=Saccharomyces cerevisiae (strain ATCC 204508 / S288c) OX=559292 GN=RPL24A PE=1 SV=1 ;60S ribosomal protein L24-B OS=Saccharomyces cerevisiae (strain ATCC 204508 / S288c) OX=559292 GN=RPL24B PE=1 SV=1 ;	0	9
P16862;	PFK2	14.1;	6	13	8.1403693E-4;	0.38356638;	ATP-dependent 6-phosphofructokinase subunit beta OS=Saccharomyces cerevisiae (strain ATCC 204508 / S288c) OX=559292 GN=PFK2 PE=1 SV=4 ;	0	13
P32598;	GLC7	14.1;	3	4	7.6988304E-4;	0.38356638;	Serine/threonine-protein phosphatase PP1-2 OS=Saccharomyces cerevisiae (strain ATCC 204508 / S288c) OX=559292 GN=GLC7 PE=1 SV=1 ;	0	4
P47077;	NOP9	14;	5	10	9.0166484E-4;	0.38038433;	Nucleolar protein 9 OS=Saccharomyces cerevisiae (strain ATCC 204508 / S288c) OX=559292 GN=NOP9 PE=1 SV=1 ;	0	10
Q02793;	SKI8	13.6;	3	3	4.5378497E-4;	0.36772883;	Antiviral protein SKI8 OS=Saccharomyces cerevisiae (strain ATCC 204508 / S288c) OX=559292 GN=SKI8 PE=1 SV=1 ;	0	3
P40339;	RFC4	13.6;	2	2	3.7183205E-4;	0.36772883;	Replication factor C subunit 4 OS=Saccharomyces cerevisiae (strain ATCC 204508 / S288c) OX=559292 GN=RFC4 PE=1 SV=1 ;	0	2
P32337;	PSE1	13.5;	8	11	6.065745E-4;	0.36458313;	Importin subunit beta-3 OS=Saccharomyces cerevisiae (strain ATCC 204508 / S288c) OX=559292 GN=PSE1 PE=1 SV=2 ;	0	11
P53251;	SLX9	13.3;	2	4	0.0011438263;	0.35831344;	Ribosome biogenesis protein SLX9 OS=Saccharomyces cerevisiae (strain ATCC 204508 / S288c) OX=559292 GN=SLX9 PE=1 SV=1 ;	0	4
P07260;	CDC33	13.1;	4	7	0.0019735028;	0.3520726;	Eukaryotic translation initiation factor 4E OS=Saccharomyces cerevisiae (strain ATCC 204508 / S288c) OX=559292 GN=CDC33 PE=1 SV=1 ;	0	7
P32590;	SSE2	13;	8	16	0.0013864561;	0.3489629;	Heat shock protein homolog SSE2 OS=Saccharomyces cerevisiae (strain ATCC 204508 / S288c) OX=559292 GN=SSE2 PE=1 SV=3 ;	0	16
P12709;	PGI1	13;	3	5	5.4197543E-4;	0.3489629;	Glucose-6-phosphate isomerase OS=Saccharomyces cerevisiae (strain ATCC 204508 / S288c) OX=559292 GN=PGI1 PE=1 SV=3 ;	0	5
P19454;	CKA2	12.7;	4	6	0.0010628474;	0.33967674;	Casein kinase II subunit alpha' OS=Saccharomyces cerevisiae (strain ATCC 204508 / S288c) OX=559292 GN=CKA2 PE=1 SV=2 ;	0	6
P39730;	FUN12	12.5;	8	12	7.1917224E-4;	0.3335215;	Eukaryotic translation initiation factor 5B OS=Saccharomyces cerevisiae (strain ATCC 204508 / S288c) OX=559292 GN=FUN12 PE=1 SV=2 ;	0	12
P38861;	NMD3	12.4;	5	5	5.7964167E-4;	0.33045447;	60S ribosomal export protein NMD3 OS=Saccharomyces cerevisiae (strain ATCC 204508 / S288c) OX=559292 GN=NMD3 PE=1 SV=3 ;	0	5
P0C2I6;P47098;P0C2J1;	TY1B-LR3 TY1B-JR1 TY1B-PR3	12.3;12.3;12.3;	12	23	7.8699156E-4;7.8699156E-4;7.8699156E-4;	0.3273945;0.3273945;0.3273945;	Transposon Ty1-LR3 Gag-Pol polyprotein OS=Saccharomyces cerevisiae (strain ATCC 204508 / S288c) OX=559292 GN=TY1B-LR3 PE=3 SV=1 ;Transposon Ty1-JR1 Gag-Pol polyprotein OS=Saccharomyces cerevisiae (strain ATCC 204508 / S288c) OX=559292 GN=TY1B-JR1 PE=3 SV=3 ;Transposon Ty1-PR3 Gag-Pol polyprotein OS=Saccharomyces cerevisiae (strain ATCC 204508 / S288c) OX=559292 GN=TY1B-PR3 PE=1 SV=1 ;	0	23
P25644;	PAT1	12.2;	6	8	6.035264E-4;	0.32434154;	DNA topoisomerase 2-associated protein PAT1 OS=Saccharomyces cerevisiae (strain ATCC 204508 / S288c) OX=559292 GN=PAT1 PE=1 SV=4 ;	0	8
Q03973;	HMO1	12.2;	2	2	4.882185E-4;	0.32434154;	High mobility group protein 1 OS=Saccharomyces cerevisiae (strain ATCC 204508 / S288c) OX=559292 GN=HMO1 PE=1 SV=1 ;	0	2
P33399;	LHP1	12;	2	3	6.5510045E-4;	0.31825674;	La protein homolog OS=Saccharomyces cerevisiae (strain ATCC 204508 / S288c) OX=559292 GN=LHP1 PE=1 SV=2 ;	0	3
P16387;	PDA1	11.9;	4	6	8.578697E-4;	0.31522477;	Pyruvate dehydrogenase E1 component subunit alpha, mitochondrial OS=Saccharomyces cerevisiae (strain ATCC 204508 / S288c) OX=559292 GN=PDA1 PE=1 SV=2 ;	0	6
P47047;	MTR4	11.8;	8	11	6.156194E-4;	0.31219995;	ATP-dependent RNA helicase DOB1 OS=Saccharomyces cerevisiae (strain ATCC 204508 / S288c) OX=559292 GN=MTR4 PE=1 SV=1 ;	0	11
P38333;	ENP1	11.8;	3	3	3.7298683E-4;	0.31219995;	Essential nuclear protein 1 OS=Saccharomyces cerevisiae (strain ATCC 204508 / S288c) OX=559292 GN=ENP1 PE=1 SV=1 ;	0	3
Q03619;Q12088;Q04670;	TY1B-ER2 TY1B-LR1 TY1B-MR2	11.7;11.7;11.7;	12	23	7.8699156E-4;7.8699156E-4;7.8699156E-4;	0.30918193;0.30918193;0.30918193;	Transposon Ty1-ER2 Gag-Pol polyprotein OS=Saccharomyces cerevisiae (strain ATCC 204508 / S288c) OX=559292 GN=TY1B-ER2 PE=3 SV=1 ;Transposon Ty1-LR1 Gag-Pol polyprotein OS=Saccharomyces cerevisiae (strain ATCC 204508 / S288c) OX=559292 GN=TY1B-LR1 PE=3 SV=1 ;Transposon Ty1-MR2 Gag-Pol polyprotein OS=Saccharomyces cerevisiae (strain ATCC 204508 / S288c) OX=559292 GN=TY1B-MR2 PE=3 SV=2 ;	0	23
P46669;	RPA43	11.7;	2	2	3.6841028E-4;	0.30918193;	DNA-directed RNA polymerase I subunit RPA43 OS=Saccharomyces cerevisiae (strain ATCC 204508 / S288c) OX=559292 GN=RPA43 PE=1 SV=2 ;	0	2
P10964;	RPA190	11.5;	13	18	6.495888E-4;	0.30316675;	DNA-directed RNA polymerase I subunit RPA190 OS=Saccharomyces cerevisiae (strain ATCC 204508 / S288c) OX=559292 GN=RPA190 PE=1 SV=2 ;	0	18
Reverse_sp|Q04116|YHP1_YEAST;	YHP1	11.3;	2	3	5.103474E-4;	0.29717934;	Homeobox protein YHP1 OS=Saccharomyces cerevisiae (strain ATCC 204508 / S288c) OX=559292 GN=YHP1 PE=1 SV=1 ;	0	3
Q12176;	MAK21	10.7;	7	7	4.1010356E-4;	0.27938128;	Ribosome biogenesis protein MAK21 OS=Saccharomyces cerevisiae (strain ATCC 204508 / S288c) OX=559292 GN=MAK21 PE=1 SV=1 ;	0	7
P39935;	TIF4631	10.7;	5	10	6.307865E-4;	0.27938128;	Eukaryotic initiation factor 4F subunit p150 OS=Saccharomyces cerevisiae (strain ATCC 204508 / S288c) OX=559292 GN=TIF4631 PE=1 SV=2 ;	0	10
P60010;	ACT1	10.7;	3	4	6.405427E-4;	0.27938128;	Actin OS=Saccharomyces cerevisiae (strain ATCC 204508 / S288c) OX=559292 GN=ACT1 PE=1 SV=1 ;	0	4
Q02908;	ELP3	10.6;	6	8	8.624902E-4;	0.27643883;	Elongator complex protein 3 OS=Saccharomyces cerevisiae (strain ATCC 204508 / S288c) OX=559292 GN=ELP3 PE=1 SV=1 ;	0	8
Q03862;	ARX1	10.3;	4	7	7.088636E-4;	0.26765192;	Probable metalloprotease ARX1 OS=Saccharomyces cerevisiae (strain ATCC 204508 / S288c) OX=559292 GN=ARX1 PE=1 SV=1 ;	0	7
Q06205;	FPR4	10.2;	4	6	9.191461E-4;	0.2647363;	FK506-binding protein 4 OS=Saccharomyces cerevisiae (strain ATCC 204508 / S288c) OX=559292 GN=FPR4 PE=1 SV=1 ;	0	6
P38061;	RPL32	10;	2	3	0.0013857895;	0.25892544;	60S ribosomal protein L32 OS=Saccharomyces cerevisiae (strain ATCC 204508 / S288c) OX=559292 GN=RPL32 PE=1 SV=1 ;	0	3
Q04868;	ELP6	9.9;	3	3	6.598998E-4;	0.25602996;	Elongator complex protein 6 OS=Saccharomyces cerevisiae (strain ATCC 204508 / S288c) OX=559292 GN=ELP6 PE=1 SV=1 ;	0	3
P42935;	ELP2	9.4;	5	6	4.5724018E-4;	0.24165225;	Elongator complex protein 2 OS=Saccharomyces cerevisiae (strain ATCC 204508 / S288c) OX=559292 GN=ELP2 PE=1 SV=1 ;	0	6
P38630;	RFC1	8.4;	4	11	7.6720054E-4;	0.2133888;	Replication factor C subunit 1 OS=Saccharomyces cerevisiae (strain ATCC 204508 / S288c) OX=559292 GN=RFC1 PE=1 SV=1 ;	0	11
P17883;	SKI3	8.3;	7	11	4.6128468E-4;	0.21059811;	Superkiller protein 3 OS=Saccharomyces cerevisiae (strain ATCC 204508 / S288c) OX=559292 GN=SKI3 PE=1 SV=2 ;	0	11
Q02821;	SRP1	8.3;	3	4	4.4317992E-4;	0.21059811;	Importin subunit alpha OS=Saccharomyces cerevisiae (strain ATCC 204508 / S288c) OX=559292 GN=SRP1 PE=1 SV=1 ;	0	4
P12754;	GCD2	8;	3	3	2.7673214E-4;	0.20226443;	Translation initiation factor eIF-2B subunit delta OS=Saccharomyces cerevisiae (strain ATCC 204508 / S288c) OX=559292 GN=GCD2 PE=1 SV=1 ;	0	3
Q06214;	JIP5	7.9;	2	4	4.882185E-4;	0.19949937;	WD repeat-containing protein JIP5 OS=Saccharomyces cerevisiae (strain ATCC 204508 / S288c) OX=559292 GN=JIP5 PE=1 SV=2 ;	0	4
P32324;	EFT1	7.8;	5	6	4.27916E-4;	0.19674051;	Elongation factor 2 OS=Saccharomyces cerevisiae (strain ATCC 204508 / S288c) OX=559292 GN=EFT1 PE=1 SV=1 ;	0	6
contaminant_KERATIN04;		7.6;	5	8	0.0010489237;	0.19124198;	no description;	0	8
Q02979;	GDE1	7.5;	6	6	2.9460774E-4;	0.18850219;	Glycerophosphocholine phosphodiesterase GDE1 OS=Saccharomyces cerevisiae (strain ATCC 204508 / S288c) OX=559292 GN=GDE1 PE=1 SV=1 ;	0	6
Q03532;	HAS1	7.5;	3	6	7.134758E-4;	0.18850219;	ATP-dependent RNA helicase HAS1 OS=Saccharomyces cerevisiae (strain ATCC 204508 / S288c) OX=559292 GN=HAS1 PE=1 SV=1 ;	0	6
P14741;	GCN3	6.9;	2	2	3.9377625E-4;	0.17219532;	Translation initiation factor eIF-2B subunit alpha OS=Saccharomyces cerevisiae (strain ATCC 204508 / S288c) OX=559292 GN=GCN3 PE=1 SV=1 ;	0	2
Q03653;	EFR3	6.8;	3	6	4.6074844E-4;	0.1694994;	Protein EFR3 OS=Saccharomyces cerevisiae (strain ATCC 204508 / S288c) OX=559292 GN=EFR3 PE=1 SV=1 ;	0	6
Q04225;	RRB1	6.8;	2	2	2.3503278E-4;	0.1694994;	Ribosome assembly protein RRB1 OS=Saccharomyces cerevisiae (strain ATCC 204508 / S288c) OX=559292 GN=RRB1 PE=1 SV=1 ;	0	2
P32583;	SRP40	6.7;	2	4	5.9163425E-4;	0.16680968;	Suppressor protein SRP40 OS=Saccharomyces cerevisiae (strain ATCC 204508 / S288c) OX=559292 GN=SRP40 PE=1 SV=2 ;	0	4
Q12181;	TAH18	6.6;	3	5	4.8194928E-4;	0.16412604;	NADPH-dependent diflavin oxidoreductase 1 OS=Saccharomyces cerevisiae (strain ATCC 204508 / S288c) OX=559292 GN=TAH18 PE=1 SV=1 ;	0	5
P36049;	EBP2	6.6;	2	4	5.6253746E-4;	0.16412604;	rRNA-processing protein EBP2 OS=Saccharomyces cerevisiae (strain ATCC 204508 / S288c) OX=559292 GN=EBP2 PE=1 SV=1 ;	0	4
Q06106;	MRD1	6.5;	4	8	5.416088E-4;	0.1614486;	Multiple RNA-binding domain-containing protein 1 OS=Saccharomyces cerevisiae (strain ATCC 204508 / S288c) OX=559292 GN=MRD1 PE=1 SV=1 ;	0	8
P32501;	GCD6	6.5;	3	6	5.060467E-4;	0.1614486;	Translation initiation factor eIF-2B subunit epsilon OS=Saccharomyces cerevisiae (strain ATCC 204508 / S288c) OX=559292 GN=GCD6 PE=1 SV=1 ;	0	6
P39744;	NOC2	6.2;	4	6	5.0747226E-4;	0.15345323;	Nucleolar complex protein 2 OS=Saccharomyces cerevisiae (strain ATCC 204508 / S288c) OX=559292 GN=NOC2 PE=1 SV=2 ;	0	6
P20447;	DBP3	6.1;	3	6	6.889202E-4;	0.15080035;	ATP-dependent RNA helicase DBP3 OS=Saccharomyces cerevisiae (strain ATCC 204508 / S288c) OX=559292 GN=DBP3 PE=1 SV=2 ;	0	6
P40160;	RIO2	6.1;	2	2	2.8259234E-4;	0.15080035;	Serine/threonine-protein kinase RIO2 OS=Saccharomyces cerevisiae (strain ATCC 204508 / S288c) OX=559292 GN=RIO2 PE=1 SV=1 ;	0	2
P36160;	RPF2	6.1;	2	3	5.2369956E-4;	0.15080035;	Ribosome biogenesis protein RPF2 OS=Saccharomyces cerevisiae (strain ATCC 204508 / S288c) OX=559292 GN=RPF2 PE=1 SV=1 ;	0	3
P16861;	PFK1	6;	4	6	3.6505095E-4;	0.14815366;	ATP-dependent 6-phosphofructokinase subunit alpha OS=Saccharomyces cerevisiae (strain ATCC 204508 / S288c) OX=559292 GN=PFK1 PE=1 SV=1 ;	0	6
Q12532;	RQC2	5.9;	4	7	4.0496737E-4;	0.14551294;	Ribosome quality control complex subunit 2 OS=Saccharomyces cerevisiae (strain ATCC 204508 / S288c) OX=559292 GN=RQC2 PE=1 SV=1 ;	0	7
Q12028;	APL4	5.9;	2	2	1.4435308E-4;	0.14551294;	AP-1 complex subunit gamma-1 OS=Saccharomyces cerevisiae (strain ATCC 204508 / S288c) OX=559292 GN=APL4 PE=1 SV=1 ;	0	2
P15424;	MSS116	5.9;	3	7	6.3306646E-4;	0.14551294;	ATP-dependent RNA helicase MSS116, mitochondrial OS=Saccharomyces cerevisiae (strain ATCC 204508 / S288c) OX=559292 GN=MSS116 PE=1 SV=1 ;	0	7
Q06142;	KAP95	5.6;	3	3	2.092365E-4;	0.13762724;	Importin subunit beta-1 OS=Saccharomyces cerevisiae (strain ATCC 204508 / S288c) OX=559292 GN=KAP95 PE=1 SV=1 ;	0	3
P38251;	RFC5	5.6;	2	2	3.3927048E-4;	0.13762724;	Replication factor C subunit 5 OS=Saccharomyces cerevisiae (strain ATCC 204508 / S288c) OX=559292 GN=RFC5 PE=1 SV=1 ;	0	2
P24276;	SSD1	5.5;	4	5	2.4020352E-4;	0.13501084;	Protein SSD1 OS=Saccharomyces cerevisiae (strain ATCC 204508 / S288c) OX=559292 GN=SSD1 PE=1 SV=1 ;	0	5
P12612;	TCP1	5.5;	2	5	5.371277E-4;	0.13501084;	T-complex protein 1 subunit alpha OS=Saccharomyces cerevisiae (strain ATCC 204508 / S288c) OX=559292 GN=TCP1 PE=1 SV=2 ;	0	5
contaminant_KERATIN15;		5.4;	5	11	0.0010501742;	0.1324004;	no description;	0	11
Q12389;	DBP10	5;	3	9	5.431738E-4;	0.12201846;	ATP-dependent RNA helicase DBP10 OS=Saccharomyces cerevisiae (strain ATCC 204508 / S288c) OX=559292 GN=DBP10 PE=1 SV=2 ;	0	9
P16521;	YEF3	4.9;	4	4	2.3007998E-4;	0.11943793;	Elongation factor 3A OS=Saccharomyces cerevisiae (strain ATCC 204508 / S288c) OX=559292 GN=YEF3 PE=1 SV=4 ;	0	4
P06103;	PRT1	4.7;	2	3	2.3611092E-4;	0.11429453;	Eukaryotic translation initiation factor 3 subunit B OS=Saccharomyces cerevisiae (strain ATCC 204508 / S288c) OX=559292 GN=PRT1 PE=1 SV=1 ;	0	3
contaminant_GR78_LYCES;		4.7;	4	11	9.918313E-4;	0.11429453;	owl|P49118| 78 KD GLUCOSE REGULATED PROTEIN HOMOLOG PRECURSOR (GRP 78) (IMMUNOGLOBULIN... ;	0	11
Q06344;	ESF1	4.5;	2	2	1.9124484E-4;	0.10917485;	Pre-rRNA-processing protein ESF1 OS=Saccharomyces cerevisiae (strain ATCC 204508 / S288c) OX=559292 GN=ESF1 PE=1 SV=1 ;	0	2
Q07381;	TSR1	4.3;	2	2	1.524134E-4;	0.10407865;	Ribosome biogenesis protein TSR1 OS=Saccharomyces cerevisiae (strain ATCC 204508 / S288c) OX=559292 GN=TSR1 PE=1 SV=1 ;	0	2
P35207;	SKI2	4.2;	4	5	2.332979E-4;	0.101539254;	Antiviral helicase SKI2 OS=Saccharomyces cerevisiae (strain ATCC 204508 / S288c) OX=559292 GN=SKI2 PE=1 SV=2 ;	0	5
P53254;	UTP22	3.2;	3	4	1.941823E-4;	0.07646525;	U3 small nucleolar RNA-associated protein 22 OS=Saccharomyces cerevisiae (strain ATCC 204508 / S288c) OX=559292 GN=UTP22 PE=1 SV=1 ;	0	4
P32558;	SPT16	3;	2	3	1.7406052E-4;	0.071519256;	FACT complex subunit SPT16 OS=Saccharomyces cerevisiae (strain ATCC 204508 / S288c) OX=559292 GN=SPT16 PE=1 SV=1 ;	0	3
P53131;	PRP43	3;	2	3	2.3487958E-4;	0.071519256;	Pre-mRNA-splicing factor ATP-dependent RNA helicase PRP43 OS=Saccharomyces cerevisiae (strain ATCC 204508 / S288c) OX=559292 GN=PRP43 PE=1 SV=1 ;	0	3
P53125;	ITC1	2.5;	2	2	9.501721E-5;	0.059253693;	Imitation switch two complex protein 1 OS=Saccharomyces cerevisiae (strain ATCC 204508 / S288c) OX=559292 GN=ITC1 PE=1 SV=1 ;	0	2
P40563;	AIM21	2.5;	2	2	1.7688035E-4;	0.059253693;	Altered inheritance of mitochondria protein 21 OS=Saccharomyces cerevisiae (strain ATCC 204508 / S288c) OX=559292 GN=AIM21 PE=1 SV=1 ;	0	2
Reverse_sp|Q00402|NUM1_YEAST;	NUM1	2;	3	3	6.555773E-5;	0.04712856;	Nuclear migration protein NUM1 OS=Saccharomyces cerevisiae (strain ATCC 204508 / S288c) OX=559292 GN=NUM1 PE=1 SV=2 ;	0	3
P17442;	PHO81	2;	2	2	1.01953956E-4;	0.04712856;	Phosphate system positive regulatory protein PHO81 OS=Saccharomyces cerevisiae (strain ATCC 204508 / S288c) OX=559292 GN=PHO81 PE=1 SV=2 ;	0	2
Reverse_sp|P32797|CDC13_YEAST;	CDC13	1.9;	2	3	1.9497039E-4;	0.044720173;	Cell division control protein 13 OS=Saccharomyces cerevisiae (strain ATCC 204508 / S288c) OX=559292 GN=CDC13 PE=1 SV=2 ;	0	3
P19097;	FAS2	1.4;	2	4	1.2729385E-4;	0.032761455;	Fatty acid synthase subunit alpha OS=Saccharomyces cerevisiae (strain ATCC 204508 / S288c) OX=559292 GN=FAS2 PE=1 SV=2 ;	0	4
