# Supplementary material for: Spt5′s central KOW domains and the Pol II stalk collaborate to regulate chromatin and 3′-end processing in Saccharomyces cerevisiae
Source: G3 (Bethesda). 2026 May 11;16(7):jkag123. doi: 10.1093/g3journal/jkag123 (PMC13334181; doi:10.1093/g3journal/jkag123)
Supplement: jkag123_Supplementary_Data [file jkag123_supplementary_data.zip › File_S3_G3-2026-406685.xlsx]

## Sheet: protein_list (10)
accession	Gene Name	seq coverage	seq count	spec count	NSAF	EMPAI	description	HeavySpec	LightSpec
P17536;	TPM1	91.5;	28	37	0.003653798;	7.2224274;	Tropomyosin-1 OS=Saccharomyces cerevisiae (strain ATCC 204508 / S288c) OX=559292 GN=TPM1 PE=1 SV=1 ;	0	37
P34760;	TSA1	90.8;	32	86	0.008622601;	7.0909595;	Peroxiredoxin TSA1 OS=Saccharomyces cerevisiae (strain ATCC 204508 / S288c) OX=559292 GN=TSA1 PE=1 SV=3 ;	0	86
O43137;	YBR085C-A	87.1;	4	4	9.2477695E-4;	6.430191;	Uncharacterized protein YBR085C-A OS=Saccharomyces cerevisiae (strain ATCC 204508 / S288c) OX=559292 GN=YBR085C-A PE=1 SV=1 ;	0	4
P00359;	TDH3	85.5;	68	333	0.019710701;	6.1614347;	Glyceraldehyde-3-phosphate dehydrogenase 3 OS=Saccharomyces cerevisiae (strain ATCC 204508 / S288c) OX=559292 GN=TDH3 PE=1 SV=3 ;	0	333
P00942;	TPI1	85.1;	50	157	0.012440673;	6.095778;	Triosephosphate isomerase OS=Saccharomyces cerevisiae (strain ATCC 204508 / S288c) OX=559292 GN=TPI1 PE=1 SV=2 ;	0	157
P32471;	EFB1	85;	19	59	0.005628345;	6.079458;	Elongation factor 1-beta OS=Saccharomyces cerevisiae (strain ATCC 204508 / S288c) OX=559292 GN=EFB1 PE=1 SV=4 ;	0	59
P10591;	SSA1	84.6;	79	273	0.008356483;	6.014552;	Heat shock protein SSA1 OS=Saccharomyces cerevisiae (strain ATCC 204508 / S288c) OX=559292 GN=SSA1 PE=1 SV=4 ;	0	273
P14540;	FBA1	84.1;	63	297	0.016257655;	5.9342575;	Fructose-bisphosphate aldolase OS=Saccharomyces cerevisiae (strain ATCC 204508 / S288c) OX=559292 GN=FBA1 PE=1 SV=3 ;	0	297
P00358;	TDH2	84;	42	193	0.011423919;	5.918309;	Glyceraldehyde-3-phosphate dehydrogenase 2 OS=Saccharomyces cerevisiae (strain ATCC 204508 / S288c) OX=559292 GN=TDH2 PE=1 SV=3 ;	0	193
P00560;	PGK1	82.9;	93	326	0.015399981;	5.7452803;	Phosphoglycerate kinase OS=Saccharomyces cerevisiae (strain ATCC 204508 / S288c) OX=559292 GN=PGK1 PE=1 SV=2 ;	0	326
P38013;	AHP1	81.8;	21	62	0.0069226907;	5.5765786;	Peroxiredoxin AHP1 OS=Saccharomyces cerevisiae (strain ATCC 204508 / S288c) OX=559292 GN=AHP1 PE=1 SV=4 ;	0	62
P00445;	SOD1	81.8;	14	38	0.0048490735;	5.5765786;	Superoxide dismutase [Cu-Zn] OS=Saccharomyces cerevisiae (strain ATCC 204508 / S288c) OX=559292 GN=SOD1 PE=1 SV=2 ;	0	38
P10592;	SSA2	79.3;	75	263	0.00808818;	5.208691;	Heat shock protein SSA2 OS=Saccharomyces cerevisiae (strain ATCC 204508 / S288c) OX=559292 GN=SSA2 PE=1 SV=3 ;	0	263
P34730;	BMH2	79.1;	25	61	0.0043909964;	5.1801643;	Protein BMH2 OS=Saccharomyces cerevisiae (strain ATCC 204508 / S288c) OX=559292 GN=BMH2 PE=1 SV=3 ;	0	61
P00549;	CDC19	77;	87	347	0.013638147;	4.8884363;	Pyruvate kinase 1 OS=Saccharomyces cerevisiae (strain ATCC 204508 / S288c) OX=559292 GN=CDC19 PE=1 SV=2 ;	0	347
P41277;	GPP1	75.6;	29	75	0.005895453;	4.7016425;	Glycerol-1-phosphate phosphohydrolase 1 OS=Saccharomyces cerevisiae (strain ATCC 204508 / S288c) OX=559292 GN=GPP1 PE=1 SV=3 ;	0	75
P00925;	ENO2	74.8;	98	346	0.0155593185;	4.597576;	Enolase 2 OS=Saccharomyces cerevisiae (strain ATCC 204508 / S288c) OX=559292 GN=ENO2 PE=1 SV=2 ;	0	346
P25373;	GRX1	74.5;	8	12	0.002143801;	4.5590425;	Glutaredoxin-1 OS=Saccharomyces cerevisiae (strain ATCC 204508 / S288c) OX=559292 GN=GRX1 PE=1 SV=1 ;	0	12
P31373;	CYS3	74.4;	21	51	0.0025437232;	4.5462575;	Cystathionine gamma-lyase OS=Saccharomyces cerevisiae (strain ATCC 204508 / S288c) OX=559292 GN=CYS3 PE=1 SV=2 ;	0	51
P31116;	HOM6	73.8;	26	50	0.002736979;	4.47016;	Homoserine dehydrogenase OS=Saccharomyces cerevisiae (strain ATCC 204508 / S288c) OX=559292 GN=HOM6 PE=1 SV=1 ;	0	50
P00950;	GPM1	73.3;	40	148	0.0117749935;	4.4075437;	Phosphoglycerate mutase 1 OS=Saccharomyces cerevisiae (strain ATCC 204508 / S288c) OX=559292 GN=GPM1 PE=1 SV=3 ;	0	148
P41057;	RPS29A	73.2;	2	2	7.018396E-4;	4.3951063;	40S ribosomal protein S29-A OS=Saccharomyces cerevisiae (strain ATCC 204508 / S288c) OX=559292 GN=RPS29A PE=1 SV=3 ;	0	2
P06169;	PDC1	72.5;	81	273	0.009529063;	4.3088446;	Pyruvate decarboxylase isozyme 1 OS=Saccharomyces cerevisiae (strain ATCC 204508 / S288c) OX=559292 GN=PDC1 PE=1 SV=7 ;	0	273
P0CT04;	PBI2	72;	8	12	0.0031442414;	4.248075;	Protease B inhibitor 2 OS=Saccharomyces cerevisiae (strain ATCC 204508 / S288c) OX=559292 GN=PBI2 PE=1 SV=1 ;	0	12
Q08971;	YPL225W	71.2;	13	24	0.003230385;	4.152286;	Protein PBDC1 homolog OS=Saccharomyces cerevisiae (strain ATCC 204508 / S288c) OX=559292 GN=YPL225W PE=1 SV=1 ;	0	24
P38011;	ASC1	70.8;	16	49	0.0030185704;	4.10505;	Guanine nucleotide-binding protein subunit beta-like protein OS=Saccharomyces cerevisiae (strain ATCC 204508 / S288c) OX=559292 GN=ASC1 PE=1 SV=4 ;	0	49
P02994;	TEF1	70.5;	58	306	0.0131296115;	4.0699067;	Elongation factor 1-alpha OS=Saccharomyces cerevisiae (strain ATCC 204508 / S288c) OX=559292 GN=TEF1 PE=1 SV=1 ;	0	306
P0CX35;P0CX36;	RPS4A RPS4B	70.5;70.5;	31	61	0.0045928815;0.0045928815;	4.0699067;4.0699067;	40S ribosomal protein S4-A OS=Saccharomyces cerevisiae (strain ATCC 204508 / S288c) OX=559292 GN=RPS4A PE=1 SV=1 ;40S ribosomal protein S4-B OS=Saccharomyces cerevisiae (strain ATCC 204508 / S288c) OX=559292 GN=RPS4B PE=1 SV=1 ;	0	61
P53141;	MLC1	70.5;	7	13	0.0017145613;	4.0699067;	Myosin light chain 1 OS=Saccharomyces cerevisiae (strain ATCC 204508 / S288c) OX=559292 GN=MLC1 PE=1 SV=1 ;	0	13
Q05016;	YMR226C	69.7;	12	27	0.0019872312;	3.9773703;	NADP-dependent 3-hydroxy acid dehydrogenase OS=Saccharomyces cerevisiae (strain ATCC 204508 / S288c) OX=559292 GN=YMR226C PE=1 SV=1 ;	0	27
P00360;	TDH1	69;	23	114	0.006747808;	3.897788;	Glyceraldehyde-3-phosphate dehydrogenase 1 OS=Saccharomyces cerevisiae (strain ATCC 204508 / S288c) OX=559292 GN=TDH1 PE=1 SV=3 ;	0	114
P32324;	EFT1	68.2;	68	156	0.003640897;	3.8083935;	Elongation factor 2 OS=Saccharomyces cerevisiae (strain ATCC 204508 / S288c) OX=559292 GN=EFT1 PE=1 SV=1 ;	0	156
P20081;	FPR1	67.5;	12	36	0.0062057395;	3.7315125;	FK506-binding protein 1 OS=Saccharomyces cerevisiae (strain ATCC 204508 / S288c) OX=559292 GN=FPR1 PE=1 SV=2 ;	0	36
P32589;	SSE1	66.1;	71	176	0.00499086;	3.581419;	Heat shock protein homolog SSE1 OS=Saccharomyces cerevisiae (strain ATCC 204508 / S288c) OX=559292 GN=SSE1 PE=1 SV=4 ;	0	176
P46784;Q08745;	RPS10B RPS10A	65.7;65.7;	10	27	0.0050532455;0.0050532455;	3.5394158;3.5394158;	40S ribosomal protein S10-B OS=Saccharomyces cerevisiae (strain ATCC 204508 / S288c) OX=559292 GN=RPS10B PE=1 SV=1 ;40S ribosomal protein S10-A OS=Saccharomyces cerevisiae (strain ATCC 204508 / S288c) OX=559292 GN=RPS10A PE=1 SV=1 ;	0	27
P29311;	BMH1	65.5;	25	69	0.00507848;	3.518559;	Protein BMH1 OS=Saccharomyces cerevisiae (strain ATCC 204508 / S288c) OX=559292 GN=BMH1 PE=1 SV=4 ;	0	69
P31787;	ACB1	65.5;	11	26	0.0058728647;	3.518559;	Acyl-CoA-binding protein OS=Saccharomyces cerevisiae (strain ATCC 204508 / S288c) OX=559292 GN=ACB1 PE=1 SV=3 ;	0	26
P41338;	ERG10	65.1;	23	47	0.0023206556;	3.4771328;	Acetyl-CoA acetyltransferase OS=Saccharomyces cerevisiae (strain ATCC 204508 / S288c) OX=559292 GN=ERG10 PE=1 SV=3 ;	0	47
P39111;	VMA7	64.4;	5	8	0.0013323057;	3.4055486;	V-type proton ATPase subunit F OS=Saccharomyces cerevisiae (strain ATCC 204508 / S288c) OX=559292 GN=VMA7 PE=1 SV=1 ;	0	8
P06168;	ILV5	64.1;	38	116	0.0057710763;	3.3752208;	Ketol-acid reductoisomerase, mitochondrial OS=Saccharomyces cerevisiae (strain ATCC 204508 / S288c) OX=559292 GN=ILV5 PE=1 SV=1 ;	0	116
P54115;	ALD6	64;	42	107	0.004205423;	3.365158;	Magnesium-activated aldehyde dehydrogenase, cytosolic OS=Saccharomyces cerevisiae (strain ATCC 204508 / S288c) OX=559292 GN=ALD6 PE=1 SV=4 ;	0	107
P32473;	PDB1	63.7;	14	24	0.0012886234;	3.3351092;	Pyruvate dehydrogenase E1 component subunit beta, mitochondrial OS=Saccharomyces cerevisiae (strain ATCC 204508 / S288c) OX=559292 GN=PDB1 PE=1 SV=2 ;	0	24
P05694;	MET6	63.6;	50	85	0.0021778075;	3.325138;	5-methyltetrahydropteroyltriglutamate--homocysteine methyltransferase OS=Saccharomyces cerevisiae (strain ATCC 204508 / S288c) OX=559292 GN=MET6 PE=1 SV=4 ;	0	85
P00924;	ENO1	63.4;	65	213	0.0095784245;	3.305266;	Enolase 1 OS=Saccharomyces cerevisiae (strain ATCC 204508 / S288c) OX=559292 GN=ENO1 PE=1 SV=3 ;	0	213
P29509;	TRR1	63.3;	14	30	0.0018481043;	3.2953644;	Thioredoxin reductase 1 OS=Saccharomyces cerevisiae (strain ATCC 204508 / S288c) OX=559292 GN=TRR1 PE=1 SV=3 ;	0	30
P41940;	PSA1	63.2;	30	56	0.0030484335;	3.2854853;	Mannose-1-phosphate guanyltransferase OS=Saccharomyces cerevisiae (strain ATCC 204508 / S288c) OX=559292 GN=PSA1 PE=1 SV=2 ;	0	56
P26786;	RPS7A	63.2;	23	45	0.004654305;	3.2854853;	40S ribosomal protein S7-A OS=Saccharomyces cerevisiae (strain ATCC 204508 / S288c) OX=559292 GN=RPS7A PE=1 SV=4 ;	0	45
P38910;	HSP10	63.2;	7	15	0.0027808738;	3.2854853;	10 kDa heat shock protein, mitochondrial OS=Saccharomyces cerevisiae (strain ATCC 204508 / S288c) OX=559292 GN=HSP10 PE=1 SV=1 ;	0	15
P22217;	TRX1	63.1;	5	12	0.0022894961;	3.2756286;	Thioredoxin-1 OS=Saccharomyces cerevisiae (strain ATCC 204508 / S288c) OX=559292 GN=TRX1 PE=1 SV=3 ;	0	12
Q04178;	HPT1	62.9;	10	14	0.001244892;	3.2559843;	Hypoxanthine-guanine phosphoribosyltransferase OS=Saccharomyces cerevisiae (strain ATCC 204508 / S288c) OX=559292 GN=HPT1 PE=1 SV=1 ;	0	14
Q03558;	OYE2	62.8;	23	46	0.0022599236;	3.2461958;	NADPH dehydrogenase 2 OS=Saccharomyces cerevisiae (strain ATCC 204508 / S288c) OX=559292 GN=OYE2 PE=1 SV=3 ;	0	46
P00330;	ADH1	62.6;	40	160	0.009035177;	3.226686;	Alcohol dehydrogenase 1 OS=Saccharomyces cerevisiae (strain ATCC 204508 / S288c) OX=559292 GN=ADH1 PE=1 SV=5 ;	0	160
P11484;	SSB1	62.3;	55	153	0.004904863;	3.1975894;	Ribosome-associated molecular chaperone SSB1 OS=Saccharomyces cerevisiae (strain ATCC 204508 / S288c) OX=559292 GN=SSB1 PE=1 SV=3 ;	0	153
P40150;	SSB2	62.3;	54	148	0.004744573;	3.1975894;	Ribosome-associated molecular chaperone SSB2 OS=Saccharomyces cerevisiae (strain ATCC 204508 / S288c) OX=559292 GN=SSB2 PE=1 SV=2 ;	0	148
P07991;	CAR2	62.3;	20	34	0.0015758285;	3.1975894;	Ornithine aminotransferase OS=Saccharomyces cerevisiae (strain ATCC 204508 / S288c) OX=559292 GN=CAR2 PE=1 SV=2 ;	0	34
P32582;	CYS4	61.9;	38	64	0.0024806638;	3.1591063;	Cystathionine beta-synthase OS=Saccharomyces cerevisiae (strain ATCC 204508 / S288c) OX=559292 GN=CYS4 PE=1 SV=1 ;	0	64
Q05905;	HRI1	61.9;	9	11	8.859287E-4;	3.1591063;	Protein HRI1 OS=Saccharomyces cerevisiae (strain ATCC 204508 / S288c) OX=559292 GN=HRI1 PE=1 SV=1 ;	0	11
P26783;	RPS5	61.8;	22	38	0.0033189214;	3.14954;	40S ribosomal protein S5 OS=Saccharomyces cerevisiae (strain ATCC 204508 / S288c) OX=559292 GN=RPS5 PE=1 SV=3 ;	0	38
P16140;	VMA2	61.7;	34	61	0.00231865;	3.1399965;	V-type proton ATPase subunit B OS=Saccharomyces cerevisiae (strain ATCC 204508 / S288c) OX=559292 GN=VMA2 PE=1 SV=2 ;	0	61
P00817;	IPP1	61.3;	20	55	0.0037659688;	3.1020408;	Inorganic pyrophosphatase OS=Saccharomyces cerevisiae (strain ATCC 204508 / S288c) OX=559292 GN=IPP1 PE=1 SV=4 ;	0	55
Q03048;	COF1	60.1;	7	13	0.0017865009;	2.9902492;	Cofilin OS=Saccharomyces cerevisiae (strain ATCC 204508 / S288c) OX=559292 GN=COF1 PE=1 SV=1 ;	0	13
P0CX53;P0CX54;	RPL12A RPL12B	60;60;	10	23	0.0027393014;0.0027393014;	2.981072;2.981072;	60S ribosomal protein L12-A OS=Saccharomyces cerevisiae (strain ATCC 204508 / S288c) OX=559292 GN=RPL12A PE=1 SV=1 ;60S ribosomal protein L12-B OS=Saccharomyces cerevisiae (strain ATCC 204508 / S288c) OX=559292 GN=RPL12B PE=1 SV=1 ;	0	23
P05737;Q12213;	RPL7A RPL7B	59.8;59.8;	23	46	0.0037047928;0.0037047928;	2.9627802;2.9627802;	60S ribosomal protein L7-A OS=Saccharomyces cerevisiae (strain ATCC 204508 / S288c) OX=559292 GN=RPL7A PE=1 SV=3 ;60S ribosomal protein L7-B OS=Saccharomyces cerevisiae (strain ATCC 204508 / S288c) OX=559292 GN=RPL7B PE=1 SV=3 ;	0	46
P07284;	SES1	59.7;	25	55	0.0023394653;	2.9536662;	Serine--tRNA ligase, cytoplasmic OS=Saccharomyces cerevisiae (strain ATCC 204508 / S288c) OX=559292 GN=SES1 PE=1 SV=2 ;	0	55
P26321;	RPL5	59.6;	16	42	0.0027790011;	2.9445727;	60S ribosomal protein L5 OS=Saccharomyces cerevisiae (strain ATCC 204508 / S288c) OX=559292 GN=RPL5 PE=1 SV=4 ;	0	42
P36008;	TEF4	59.5;	25	68	0.0032434529;	2.935501;	Elongation factor 1-gamma 2 OS=Saccharomyces cerevisiae (strain ATCC 204508 / S288c) OX=559292 GN=TEF4 PE=1 SV=1 ;	0	68
P15108;	HSC82	59.3;	86	200	0.0055748965;	2.9174187;	ATP-dependent molecular chaperone HSC82 OS=Saccharomyces cerevisiae (strain ATCC 204508 / S288c) OX=559292 GN=HSC82 PE=1 SV=4 ;	0	200
P0C0T4;Q3E792;	RPS25B RPS25A	59.3;59.3;	9	16	0.0029113346;0.0029113346;	2.9174187;2.9174187;	40S ribosomal protein S25-B OS=Saccharomyces cerevisiae (strain ATCC 204508 / S288c) OX=559292 GN=RPS25B PE=1 SV=1 ;40S ribosomal protein S25-A OS=Saccharomyces cerevisiae (strain ATCC 204508 / S288c) OX=559292 GN=RPS25A PE=1 SV=1 ;	0	16
P19358;	SAM2	58.1;	20	34	0.0017399773;	2.810658;	S-adenosylmethionine synthase 2 OS=Saccharomyces cerevisiae (strain ATCC 204508 / S288c) OX=559292 GN=SAM2 PE=1 SV=3 ;	0	34
P05750;	RPS3	57.9;	30	80	0.0065505034;	2.7931497;	40S ribosomal protein S3 OS=Saccharomyces cerevisiae (strain ATCC 204508 / S288c) OX=559292 GN=RPS3 PE=1 SV=5 ;	0	80
P25605;	ILV6	57.6;	14	22	0.0013991366;	2.7670379;	Acetolactate synthase small subunit, mitochondrial OS=Saccharomyces cerevisiae (strain ATCC 204508 / S288c) OX=559292 GN=ILV6 PE=1 SV=2 ;	0	22
P15992;	HSP26	57;	14	20	0.0018365897;	2.7153523;	Heat shock protein 26 OS=Saccharomyces cerevisiae (strain ATCC 204508 / S288c) OX=559292 GN=HSP26 PE=1 SV=3 ;	0	20
P38009;	ADE17	56.9;	31	57	0.0018921217;	2.7068074;	Bifunctional purine biosynthesis protein ADE17 OS=Saccharomyces cerevisiae (strain ATCC 204508 / S288c) OX=559292 GN=ADE17 PE=1 SV=2 ;	0	57
P29547;	CAM1	56.9;	22	38	0.0017994153;	2.7068074;	Elongation factor 1-gamma 1 OS=Saccharomyces cerevisiae (strain ATCC 204508 / S288c) OX=559292 GN=CAM1 PE=1 SV=2 ;	0	38
P22943;	HSP12	56.9;	13	21	0.0037860707;	2.7068074;	12 kDa heat shock protein OS=Saccharomyces cerevisiae (strain ATCC 204508 / S288c) OX=559292 GN=HSP12 PE=1 SV=1 ;	0	21
P60010;	ACT1	56.8;	21	59	0.0030918373;	2.698282;	Actin OS=Saccharomyces cerevisiae (strain ATCC 204508 / S288c) OX=559292 GN=ACT1 PE=1 SV=1 ;	0	59
P46672;	ARC1	56.1;	18	27	0.0014111456;	2.6391504;	tRNA-aminoacylation cofactor ARC1 OS=Saccharomyces cerevisiae (strain ATCC 204508 / S288c) OX=559292 GN=ARC1 PE=1 SV=2 ;	0	27
P16120;	THR4	56;	32	60	0.0022939504;	2.6307805;	Threonine synthase OS=Saccharomyces cerevisiae (strain ATCC 204508 / S288c) OX=559292 GN=THR4 PE=1 SV=1 ;	0	60
P07262;	GDH1	55.9;	19	44	0.0019045516;	2.62243;	NADP-specific glutamate dehydrogenase 1 OS=Saccharomyces cerevisiae (strain ATCC 204508 / S288c) OX=559292 GN=GDH1 PE=1 SV=2 ;	0	44
P04147;	PAB1	55.8;	42	82	0.0027927621;	2.6140983;	Polyadenylate-binding protein, cytoplasmic and nuclear OS=Saccharomyces cerevisiae (strain ATCC 204508 / S288c) OX=559292 GN=PAB1 PE=1 SV=4 ;	0	82
P38219;	OLA1	55.6;	23	46	0.0022943385;	2.5974934;	Obg-like ATPase 1 OS=Saccharomyces cerevisiae (strain ATCC 204508 / S288c) OX=559292 GN=OLA1 PE=1 SV=1 ;	0	46
P39976;	DLD3	55.2;	20	29	0.0011489794;	2.5645113;	D-2-hydroxyglutarate--pyruvate transhydrogenase DLD3 OS=Saccharomyces cerevisiae (strain ATCC 204508 / S288c) OX=559292 GN=DLD3 PE=1 SV=1 ;	0	29
P36015;	YKT6	55;	8	17	0.0016703783;	2.548134;	Synaptobrevin homolog YKT6 OS=Saccharomyces cerevisiae (strain ATCC 204508 / S288c) OX=559292 GN=YKT6 PE=1 SV=1 ;	0	17
Q08245;	ZEO1	54.9;	14	31	0.005391122;	2.5399735;	Protein ZEO1 OS=Saccharomyces cerevisiae (strain ATCC 204508 / S288c) OX=559292 GN=ZEO1 PE=1 SV=3 ;	0	31
P02400;	RPP2B	54.5;	11	28	0.0050022025;	2.5075188;	60S acidic ribosomal protein P2-beta OS=Saccharomyces cerevisiae (strain ATCC 204508 / S288c) OX=559292 GN=RPP2B PE=1 SV=2 ;	0	28
P23542;	AAT2	54.3;	14	22	0.00103429;	2.491403;	Aspartate aminotransferase, cytoplasmic OS=Saccharomyces cerevisiae (strain ATCC 204508 / S288c) OX=559292 GN=AAT2 PE=1 SV=3 ;	0	22
P02829;	HSP82	54;	70	167	0.0046287756;	2.4673686;	ATP-dependent molecular chaperone HSP82 OS=Saccharomyces cerevisiae (strain ATCC 204508 / S288c) OX=559292 GN=HSP82 PE=1 SV=1 ;	0	167
P13663;	HOM2	54;	21	38	0.0020459106;	2.4673686;	Aspartate-semialdehyde dehydrogenase OS=Saccharomyces cerevisiae (strain ATCC 204508 / S288c) OX=559292 GN=HOM2 PE=1 SV=1 ;	0	38
P0C0W1;Q3E7Y3;	RPS22A RPS22B	53.8;53.8;	9	17	0.0025698128;0.0025698128;	2.4514372;2.4514372;	40S ribosomal protein S22-A OS=Saccharomyces cerevisiae (strain ATCC 204508 / S288c) OX=559292 GN=RPS22A PE=1 SV=2 ;40S ribosomal protein S22-B OS=Saccharomyces cerevisiae (strain ATCC 204508 / S288c) OX=559292 GN=RPS22B PE=1 SV=3 ;	0	17
P37291;	SHM2	53.7;	22	47	0.001969341;	2.4434993;	Serine hydroxymethyltransferase, cytosolic OS=Saccharomyces cerevisiae (strain ATCC 204508 / S288c) OX=559292 GN=SHM2 PE=1 SV=2 ;	0	47
P16521;	YEF3	53.6;	65	190	0.0035764242;	2.4355795;	Elongation factor 3A OS=Saccharomyces cerevisiae (strain ATCC 204508 / S288c) OX=559292 GN=YEF3 PE=1 SV=4 ;	0	190
P47120;	LIA1	53.5;	15	22	0.001330256;	2.427678;	Deoxyhypusine hydroxylase OS=Saccharomyces cerevisiae (strain ATCC 204508 / S288c) OX=559292 GN=LIA1 PE=1 SV=1 ;	0	22
P10659;	SAM1	53.4;	21	36	0.0018519746;	2.4197948;	S-adenosylmethionine synthase 1 OS=Saccharomyces cerevisiae (strain ATCC 204508 / S288c) OX=559292 GN=SAM1 PE=1 SV=2 ;	0	36
P06367;P39516;	RPS14A RPS14B	53.3;52.9;	14	31	0.004446692;0.0044144695;	2.4119291;2.3806486;	40S ribosomal protein S14-A OS=Saccharomyces cerevisiae (strain ATCC 204508 / S288c) OX=559292 GN=RPS14A PE=1 SV=5 ;40S ribosomal protein S14-B OS=Saccharomyces cerevisiae (strain ATCC 204508 / S288c) OX=559292 GN=RPS14B PE=1 SV=2 ;	0	31
P0CX47;P0CX48;	RPS11A RPS11B	53.2;53.2;	17	28	0.003527194;0.003527194;	2.4040818;2.4040818;	40S ribosomal protein S11-A OS=Saccharomyces cerevisiae (strain ATCC 204508 / S288c) OX=559292 GN=RPS11A PE=1 SV=1 ;40S ribosomal protein S11-B OS=Saccharomyces cerevisiae (strain ATCC 204508 / S288c) OX=559292 GN=RPS11B PE=1 SV=1 ;	0	28
P25443;	RPS2	53.1;	18	53	0.004100512;	2.3962524;	40S ribosomal protein S2 OS=Saccharomyces cerevisiae (strain ATCC 204508 / S288c) OX=559292 GN=RPS2 PE=1 SV=3 ;	0	53
P05319;	RPP2A	52.8;	6	16	0.0029662657;	2.372873;	60S acidic ribosomal protein P2-alpha OS=Saccharomyces cerevisiae (strain ATCC 204508 / S288c) OX=559292 GN=RPP2A PE=1 SV=1 ;	0	16
P40037;	HMF1	52.7;	7	15	0.0022850593;	2.365116;	Protein HMF1 OS=Saccharomyces cerevisiae (strain ATCC 204508 / S288c) OX=559292 GN=HMF1 PE=1 SV=1 ;	0	15
P0CX31;P0CX32;	RPS24A RPS24B	52.6;52.6;	13	33	0.0048037022;0.0048037022;	2.3573759;2.3573759;	40S ribosomal protein S24-A OS=Saccharomyces cerevisiae (strain ATCC 204508 / S288c) OX=559292 GN=RPS24A PE=1 SV=1 ;40S ribosomal protein S24-B OS=Saccharomyces cerevisiae (strain ATCC 204508 / S288c) OX=559292 GN=RPS24B PE=1 SV=1 ;	0	33
P38625;	GUA1	52.2;	24	40	0.0014972579;	2.3265955;	GMP synthase [glutamine-hydrolyzing] OS=Saccharomyces cerevisiae (strain ATCC 204508 / S288c) OX=559292 GN=GUA1 PE=1 SV=4 ;	0	40
P00498;	HIS1	52.2;	15	37	0.002448168;	2.3265955;	ATP phosphoribosyltransferase OS=Saccharomyces cerevisiae (strain ATCC 204508 / S288c) OX=559292 GN=HIS1 PE=1 SV=1 ;	0	37
P02407;P14127;	RPS17A RPS17B	52.2;52.2;	14	34	0.0049128775;0.0049128775;	2.3265955;2.3265955;	40S ribosomal protein S17-A OS=Saccharomyces cerevisiae (strain ATCC 204508 / S288c) OX=559292 GN=RPS17A PE=1 SV=1 ;40S ribosomal protein S17-B OS=Saccharomyces cerevisiae (strain ATCC 204508 / S288c) OX=559292 GN=RPS17B PE=1 SV=1 ;	0	34
P50095;	IMD3	51.6;	41	103	0.0038701824;	2.2809527;	Inosine-5'-monophosphate dehydrogenase 3 OS=Saccharomyces cerevisiae (strain ATCC 204508 / S288c) OX=559292 GN=IMD3 PE=1 SV=1 ;	0	103
P04802;	DPS1	51.5;	29	50	0.0017640493;	2.2734067;	Aspartate--tRNA ligase, cytoplasmic OS=Saccharomyces cerevisiae (strain ATCC 204508 / S288c) OX=559292 GN=DPS1 PE=1 SV=3 ;	0	50
P16550;	APA1	51.4;	11	24	0.0014692717;	2.2658782;	Protein APA1 OS=Saccharomyces cerevisiae (strain ATCC 204508 / S288c) OX=559292 GN=APA1 PE=1 SV=4 ;	0	24
Q07478;	SUB2	51.3;	21	30	0.0013218503;	2.258367;	ATP-dependent RNA helicase SUB2 OS=Saccharomyces cerevisiae (strain ATCC 204508 / S288c) OX=559292 GN=SUB2 PE=1 SV=1 ;	0	30
P49723;	RNR4	51.3;	14	31	0.0017657878;	2.258367;	Ribonucleoside-diphosphate reductase small chain 2 OS=Saccharomyces cerevisiae (strain ATCC 204508 / S288c) OX=559292 GN=RNR4 PE=1 SV=1 ;	0	31
P22803;	TRX2	51;	4	7	0.0013226978;	2.2359364;	Thioredoxin-2 OS=Saccharomyces cerevisiae (strain ATCC 204508 / S288c) OX=559292 GN=TRX2 PE=1 SV=3 ;	0	7
P23639;	PRE8	50.8;	7	8	6.288483E-4;	2.2210689;	Proteasome subunit alpha type-2 OS=Saccharomyces cerevisiae (strain ATCC 204508 / S288c) OX=559292 GN=PRE8 PE=1 SV=1 ;	0	8
P07274;	PFY1	50.8;	4	15	0.0023394653;	2.2210689;	Profilin OS=Saccharomyces cerevisiae (strain ATCC 204508 / S288c) OX=559292 GN=PFY1 PE=1 SV=2 ;	0	15
P14832;	CPR1	50.6;	14	30	0.0036391683;	2.2062693;	Peptidyl-prolyl cis-trans isomerase OS=Saccharomyces cerevisiae (strain ATCC 204508 / S288c) OX=559292 GN=CPR1 PE=1 SV=3 ;	0	30
P32495;	NHP2	50.6;	4	6	7.558273E-4;	2.2062693;	H/ACA ribonucleoprotein complex subunit NHP2 OS=Saccharomyces cerevisiae (strain ATCC 204508 / S288c) OX=559292 GN=NHP2 PE=1 SV=2 ;	0	6
Q3E754;	RPS21B	50.6;	7	19	0.004291709;	2.2062693;	40S ribosomal protein S21-B OS=Saccharomyces cerevisiae (strain ATCC 204508 / S288c) OX=559292 GN=RPS21B PE=1 SV=1 ;	0	19
P0C0V8;	RPS21A	50.6;	7	18	0.00406583;	2.2062693;	40S ribosomal protein S21-A OS=Saccharomyces cerevisiae (strain ATCC 204508 / S288c) OX=559292 GN=RPS21A PE=1 SV=1 ;	0	18
P46683;	YAR1	50.5;	6	11	0.001080833;	2.198895;	Ankyrin repeat-containing protein YAR1 OS=Saccharomyces cerevisiae (strain ATCC 204508 / S288c) OX=559292 GN=YAR1 PE=1 SV=1 ;	0	11
P13298;	URA5	50.4;	8	10	8.695358E-4;	2.1915379;	Orotate phosphoribosyltransferase 1 OS=Saccharomyces cerevisiae (strain ATCC 204508 / S288c) OX=559292 GN=URA5 PE=1 SV=2 ;	0	10
P38720;	GND1	50.3;	35	67	0.002692538;	2.1841977;	6-phosphogluconate dehydrogenase, decarboxylating 1 OS=Saccharomyces cerevisiae (strain ATCC 204508 / S288c) OX=559292 GN=GND1 PE=1 SV=1 ;	0	67
Q08421;	ETT1	50.2;	24	40	0.0019079135;	2.1768744;	Enhancer of translation termination 1 OS=Saccharomyces cerevisiae (strain ATCC 204508 / S288c) OX=559292 GN=ETT1 PE=1 SV=1 ;	0	40
P41805;	RPL10	50.2;	16	26	0.0023119422;	2.1768744;	60S ribosomal protein L10 OS=Saccharomyces cerevisiae (strain ATCC 204508 / S288c) OX=559292 GN=RPL10 PE=1 SV=1 ;	0	26
P0CX39;P0CX40;	RPS8A RPS8B	50;50;	15	41	0.004028559;0.004028559;	2.1622777;2.1622777;	40S ribosomal protein S8-A OS=Saccharomyces cerevisiae (strain ATCC 204508 / S288c) OX=559292 GN=RPS8A PE=1 SV=1 ;40S ribosomal protein S8-B OS=Saccharomyces cerevisiae (strain ATCC 204508 / S288c) OX=559292 GN=RPS8B PE=1 SV=1 ;	0	41
P52553;	YKE2	50;	4	9	0.0015514349;	2.1622777;	Prefoldin subunit 6 OS=Saccharomyces cerevisiae (strain ATCC 204508 / S288c) OX=559292 GN=YKE2 PE=1 SV=1 ;	0	9
P49167;	RPL38	50;	4	9	0.0022674818;	2.1622777;	60S ribosomal protein L38 OS=Saccharomyces cerevisiae (strain ATCC 204508 / S288c) OX=559292 GN=RPL38 PE=1 SV=1 ;	0	9
P09938;	RNR2	49.9;	17	30	0.001477557;	2.1550047;	Ribonucleoside-diphosphate reductase small chain 1 OS=Saccharomyces cerevisiae (strain ATCC 204508 / S288c) OX=559292 GN=RNR2 PE=1 SV=2 ;	0	30
P07244;	ADE5,7	49.8;	29	58	0.0014211815;	2.1477482;	Bifunctional purine biosynthetic protein ADE5,7 OS=Saccharomyces cerevisiae (strain ATCC 204508 / S288c) OX=559292 GN=ADE5,7 PE=1 SV=1 ;	0	58
P12709;	PGI1	49.8;	27	73	0.0025894588;	2.1477482;	Glucose-6-phosphate isomerase OS=Saccharomyces cerevisiae (strain ATCC 204508 / S288c) OX=559292 GN=PGI1 PE=1 SV=3 ;	0	73
P06106;	MET17	49.8;	18	28	0.0012392844;	2.1477482;	Homocysteine/cysteine synthase OS=Saccharomyces cerevisiae (strain ATCC 204508 / S288c) OX=559292 GN=MET17 PE=1 SV=3 ;	0	28
P39676;	YHB1	49.6;	19	34	0.0016745648;	2.1332858;	Flavohemoprotein OS=Saccharomyces cerevisiae (strain ATCC 204508 / S288c) OX=559292 GN=YHB1 PE=1 SV=2 ;	0	34
P38891;	BAT1	49.6;	13	21	0.0010500806;	2.1332858;	Branched-chain-amino-acid aminotransferase, mitochondrial OS=Saccharomyces cerevisiae (strain ATCC 204508 / S288c) OX=559292 GN=BAT1 PE=1 SV=1 ;	0	21
P15019;	TAL1	49.6;	24	45	0.0026397551;	2.1332858;	Transaldolase OS=Saccharomyces cerevisiae (strain ATCC 204508 / S288c) OX=559292 GN=TAL1 PE=1 SV=4 ;	0	45
P40303;	PRE6	49.6;	7	14	0.001083154;	2.1332858;	Proteasome subunit alpha type-4 OS=Saccharomyces cerevisiae (strain ATCC 204508 / S288c) OX=559292 GN=PRE6 PE=1 SV=1 ;	0	14
P31412;	VMA5	49.5;	20	33	0.0016543362;	2.1260793;	V-type proton ATPase subunit C OS=Saccharomyces cerevisiae (strain ATCC 204508 / S288c) OX=559292 GN=VMA5 PE=1 SV=4 ;	0	33
P0CX37;P0CX38;	RPS6A RPS6B	48.7;48.7;	26	49	0.004080186;0.004080186;	2.0690222;2.0690222;	40S ribosomal protein S6-A OS=Saccharomyces cerevisiae (strain ATCC 204508 / S288c) OX=559292 GN=RPS6A PE=1 SV=1 ;40S ribosomal protein S6-B OS=Saccharomyces cerevisiae (strain ATCC 204508 / S288c) OX=559292 GN=RPS6B PE=1 SV=1 ;	0	49
P40302;	PRE5	48.7;	7	9	7.558273E-4;	2.0690222;	Proteasome subunit alpha type-6 OS=Saccharomyces cerevisiae (strain ATCC 204508 / S288c) OX=559292 GN=PRE5 PE=1 SV=1 ;	0	9
P15454;	GUK1	48.7;	11	19	0.0019966774;	2.0690222;	Guanylate kinase OS=Saccharomyces cerevisiae (strain ATCC 204508 / S288c) OX=559292 GN=GUK1 PE=1 SV=2 ;	0	19
P05759;	RPS31	48.7;	16	40	0.00517145;	2.0690222;	Ubiquitin-40S ribosomal protein S31 OS=Saccharomyces cerevisiae (strain ATCC 204508 / S288c) OX=559292 GN=RPS31 PE=1 SV=3 ;	0	40
P0C2H6;P0C2H7;	RPL27A RPL27B	48.5;48.5;	13	32	0.0046238843;0.0046238843;	2.0549212;2.0549212;	60S ribosomal protein L27-A OS=Saccharomyces cerevisiae (strain ATCC 204508 / S288c) OX=559292 GN=RPL27A PE=1 SV=1 ;60S ribosomal protein L27-B OS=Saccharomyces cerevisiae (strain ATCC 204508 / S288c) OX=559292 GN=RPL27B PE=1 SV=1 ;	0	32
P07264;	LEU1	48.4;	34	53	0.001337009;	2.0478952;	3-isopropylmalate dehydratase OS=Saccharomyces cerevisiae (strain ATCC 204508 / S288c) OX=559292 GN=LEU1 PE=1 SV=3 ;	0	53
P40217;	TIF34	48.4;	14	25	0.0014158147;	2.0478952;	Eukaryotic translation initiation factor 3 subunit I OS=Saccharomyces cerevisiae (strain ATCC 204508 / S288c) OX=559292 GN=TIF34 PE=1 SV=1 ;	0	25
P24280;	SEC14	48.4;	11	18	0.0011635763;	2.0478952;	SEC14 cytosolic factor OS=Saccharomyces cerevisiae (strain ATCC 204508 / S288c) OX=559292 GN=SEC14 PE=1 SV=3 ;	0	18
P29453;	RPL8B	48.4;	21	45	0.003454367;	2.0478952;	60S ribosomal protein L8-B OS=Saccharomyces cerevisiae (strain ATCC 204508 / S288c) OX=559292 GN=RPL8B PE=1 SV=3 ;	0	45
P0CX23;P0CX24;	RPL20A RPL20B	48.3;48.3;	12	28	0.003199083;0.003199083;	2.040885;2.040885;	60S ribosomal protein L20-A OS=Saccharomyces cerevisiae (strain ATCC 204508 / S288c) OX=559292 GN=RPL20A PE=1 SV=1 ;60S ribosomal protein L20-B OS=Saccharomyces cerevisiae (strain ATCC 204508 / S288c) OX=559292 GN=RPL20B PE=1 SV=1 ;	0	28
P23254;	TKL1	48.2;	31	60	0.0017339567;	2.0338912;	Transketolase 1 OS=Saccharomyces cerevisiae (strain ATCC 204508 / S288c) OX=559292 GN=TKL1 PE=1 SV=4 ;	0	60
P38788;	SSZ1	47.4;	17	29	0.0010592821;	1.9785166;	Ribosome-associated complex subunit SSZ1 OS=Saccharomyces cerevisiae (strain ATCC 204508 / S288c) OX=559292 GN=SSZ1 PE=1 SV=2 ;	0	29
P18562;	FUR1	47.2;	12	20	0.0018195842;	1.9648314;	Uracil phosphoribosyltransferase OS=Saccharomyces cerevisiae (strain ATCC 204508 / S288c) OX=559292 GN=FUR1 PE=1 SV=2 ;	0	20
P10081;	TIF1	47.1;	22	52	0.0025870341;	1.9580123;	ATP-dependent RNA helicase eIF4A OS=Saccharomyces cerevisiae (strain ATCC 204508 / S288c) OX=559292 GN=TIF1 PE=1 SV=3 ;	0	52
P04807;	HXK2	46.7;	30	49	0.001981325;	1.9308932;	Hexokinase-2 OS=Saccharomyces cerevisiae (strain ATCC 204508 / S288c) OX=559292 GN=HXK2 PE=1 SV=4 ;	0	49
P10664;	RPL4A	46.7;	25	64	0.0034743;	1.9308932;	60S ribosomal protein L4-A OS=Saccharomyces cerevisiae (strain ATCC 204508 / S288c) OX=559292 GN=RPL4A PE=1 SV=4 ;	0	64
P49626;	RPL4B	46.7;	24	62	0.003365728;	1.9308932;	60S ribosomal protein L4-B OS=Saccharomyces cerevisiae (strain ATCC 204508 / S288c) OX=559292 GN=RPL4B PE=1 SV=2 ;	0	62
P28000;	RPC19	46.5;	3	3	4.1517272E-4;	1.9174271;	DNA-directed RNA polymerases I and III subunit RPAC2 OS=Saccharomyces cerevisiae (strain ATCC 204508 / S288c) OX=559292 GN=RPC19 PE=1 SV=1 ;	0	3
P41920;	YRB1	46.3;	8	13	0.0012709931;	1.9040227;	Ran-specific GTPase-activating protein 1 OS=Saccharomyces cerevisiae (strain ATCC 204508 / S288c) OX=559292 GN=YRB1 PE=1 SV=1 ;	0	13
P15705;	STI1	46.2;	35	89	0.0029694133;	1.8973436;	Heat shock protein STI1 OS=Saccharomyces cerevisiae (strain ATCC 204508 / S288c) OX=559292 GN=STI1 PE=1 SV=1 ;	0	89
P35195;	ECM15	46.2;	2	3	5.6687044E-4;	1.8973436;	UPF0045 protein ECM15 OS=Saccharomyces cerevisiae (strain ATCC 204508 / S288c) OX=559292 GN=ECM15 PE=1 SV=1 ;	0	3
P07245;	ADE3	46.1;	32	49	0.00101789;	1.8906798;	C-1-tetrahydrofolate synthase, cytoplasmic OS=Saccharomyces cerevisiae (strain ATCC 204508 / S288c) OX=559292 GN=ADE3 PE=1 SV=1 ;	0	49
P0CX45;P0CX46;	RPL2A RPL2B	46.1;46.1;	20	52	0.0040231436;0.0040231436;	1.8906798;1.8906798;	60S ribosomal protein L2-A OS=Saccharomyces cerevisiae (strain ATCC 204508 / S288c) OX=559292 GN=RPL2A PE=1 SV=1 ;60S ribosomal protein L2-B OS=Saccharomyces cerevisiae (strain ATCC 204508 / S288c) OX=559292 GN=RPL2B PE=1 SV=1 ;	0	52
P49090;	ASN2	45.8;	25	47	0.001614722;	1.8707807;	Asparagine synthetase [glutamine-hydrolyzing] 2 OS=Saccharomyces cerevisiae (strain ATCC 204508 / S288c) OX=559292 GN=ASN2 PE=1 SV=2 ;	0	47
P53221;	RPL26B	45.7;	11	11	0.0017020993;	1.8641782;	60S ribosomal protein L26-B OS=Saccharomyces cerevisiae (strain ATCC 204508 / S288c) OX=559292 GN=RPL26B PE=1 SV=2 ;	0	11
P23248;	RPS1B	45.5;	24	42	0.0032367192;	1.8510184;	40S ribosomal protein S1-B OS=Saccharomyces cerevisiae (strain ATCC 204508 / S288c) OX=559292 GN=RPS1B PE=1 SV=3 ;	0	42
P33442;	RPS1A	45.5;	25	41	0.0031596546;	1.8510184;	40S ribosomal protein S1-A OS=Saccharomyces cerevisiae (strain ATCC 204508 / S288c) OX=559292 GN=RPS1A PE=1 SV=2 ;	0	41
Q02326;	RPL6A	45.5;	10	18	0.0020098134;	1.8510184;	60S ribosomal protein L6-A OS=Saccharomyces cerevisiae (strain ATCC 204508 / S288c) OX=559292 GN=RPL6A PE=1 SV=2 ;	0	18
P16861;	PFK1	45.4;	43	78	0.0015530068;	1.8444612;	ATP-dependent 6-phosphofructokinase subunit alpha OS=Saccharomyces cerevisiae (strain ATCC 204508 / S288c) OX=559292 GN=PFK1 PE=1 SV=1 ;	0	78
P48164;	RPS7B	45.3;	16	25	0.002585725;	1.837919;	40S ribosomal protein S7-B OS=Saccharomyces cerevisiae (strain ATCC 204508 / S288c) OX=559292 GN=RPS7B PE=1 SV=1 ;	0	25
P50094;	IMD4	45.2;	32	67	0.0025126932;	1.831392;	Inosine-5'-monophosphate dehydrogenase 4 OS=Saccharomyces cerevisiae (strain ATCC 204508 / S288c) OX=559292 GN=IMD4 PE=1 SV=1 ;	0	67
P04650;	RPL39	45.1;	2	2	7.706474E-4;	1.8248799;	60S ribosomal protein L39 OS=Saccharomyces cerevisiae (strain ATCC 204508 / S288c) OX=559292 GN=RPL39 PE=1 SV=3 ;	0	2
Q12447;	PAA1	45;	9	12	0.0012346497;	1.8183827;	Polyamine N-acetyltransferase 1 OS=Saccharomyces cerevisiae (strain ATCC 204508 / S288c) OX=559292 GN=PAA1 PE=1 SV=1 ;	0	12
P40069;	KAP123	44.9;	42	99	0.0017479779;	1.8119009;	Importin subunit beta-4 OS=Saccharomyces cerevisiae (strain ATCC 204508 / S288c) OX=559292 GN=KAP123 PE=1 SV=1 ;	0	99
P05739;	RPL6B	44.9;	11	20	0.0022331262;	1.8119009;	60S ribosomal protein L6-B OS=Saccharomyces cerevisiae (strain ATCC 204508 / S288c) OX=559292 GN=RPL6B PE=1 SV=4 ;	0	20
P05743;	RPL26A	44.9;	9	9	0.0013926267;	1.8119009;	60S ribosomal protein L26-A OS=Saccharomyces cerevisiae (strain ATCC 204508 / S288c) OX=559292 GN=RPL26A PE=1 SV=3 ;	0	9
P28241;	IDH2	44.4;	11	20	0.0010651224;	1.7797134;	Isocitrate dehydrogenase [NAD] subunit 2, mitochondrial OS=Saccharomyces cerevisiae (strain ATCC 204508 / S288c) OX=559292 GN=IDH2 PE=1 SV=1 ;	0	20
P19146;	ARF2	44.2;	6	13	0.0014114343;	1.7669415;	ADP-ribosylation factor 2 OS=Saccharomyces cerevisiae (strain ATCC 204508 / S288c) OX=559292 GN=ARF2 PE=1 SV=3 ;	0	13
P11076;	ARF1	44.2;	6	13	0.0014114343;	1.7669415;	ADP-ribosylation factor 1 OS=Saccharomyces cerevisiae (strain ATCC 204508 / S288c) OX=559292 GN=ARF1 PE=1 SV=3 ;	0	13
P00931;	TRP5	44.1;	24	42	0.0011674165;	1.7605777;	Tryptophan synthase OS=Saccharomyces cerevisiae (strain ATCC 204508 / S288c) OX=559292 GN=TRP5 PE=1 SV=1 ;	0	42
P09733;	TUB1	43.8;	11	17	7.4737286E-4;	1.741574;	Tubulin alpha-1 chain OS=Saccharomyces cerevisiae (strain ATCC 204508 / S288c) OX=559292 GN=TUB1 PE=1 SV=2 ;	0	17
P15873;	POL30	43.8;	6	9	6.855178E-4;	1.741574;	Proliferating cell nuclear antigen OS=Saccharomyces cerevisiae (strain ATCC 204508 / S288c) OX=559292 GN=POL30 PE=1 SV=1 ;	0	9
P00958;	MES1	43.5;	25	37	9.681835E-4;	1.7227013;	Methionine--tRNA ligase, cytoplasmic OS=Saccharomyces cerevisiae (strain ATCC 204508 / S288c) OX=559292 GN=MES1 PE=1 SV=4 ;	0	37
P25491;	YDJ1	43.5;	19	33	0.001585574;	1.7227013;	Mitochondrial protein import protein MAS5 OS=Saccharomyces cerevisiae (strain ATCC 204508 / S288c) OX=559292 GN=YDJ1 PE=1 SV=1 ;	0	33
P32449;	ARO4	43.5;	10	22	0.0011684682;	1.7227013;	Phospho-2-dehydro-3-deoxyheptonate aldolase, tyrosine-inhibited OS=Saccharomyces cerevisiae (strain ATCC 204508 / S288c) OX=559292 GN=ARO4 PE=1 SV=2 ;	0	22
P48606;	RBL2	43.4;	4	5	9.26958E-4;	1.7164392;	Tubulin-specific chaperone A OS=Saccharomyces cerevisiae (strain ATCC 204508 / S288c) OX=559292 GN=RBL2 PE=1 SV=1 ;	0	5
P09436;	ILS1	43.3;	46	80	0.0014665305;	1.7101917;	Isoleucine--tRNA ligase, cytoplasmic OS=Saccharomyces cerevisiae (strain ATCC 204508 / S288c) OX=559292 GN=ILS1 PE=1 SV=1 ;	0	80
Q05911;	ADE13	43.2;	23	46	0.0018754553;	1.7039585;	Adenylosuccinate lyase OS=Saccharomyces cerevisiae (strain ATCC 204508 / S288c) OX=559292 GN=ADE13 PE=1 SV=1 ;	0	46
P40047;	ALD5	43.1;	13	19	7.1803597E-4;	1.6977394;	Aldehyde dehydrogenase 5, mitochondrial OS=Saccharomyces cerevisiae (strain ATCC 204508 / S288c) OX=559292 GN=ALD5 PE=1 SV=4 ;	0	19
P17076;	RPL8A	43;	19	43	0.0033008393;	1.6915348;	60S ribosomal protein L8-A OS=Saccharomyces cerevisiae (strain ATCC 204508 / S288c) OX=559292 GN=RPL8A PE=1 SV=4 ;	0	43
Q04344;	HNT1	43;	5	9	0.0011193898;	1.6915348;	Hit family protein 1 OS=Saccharomyces cerevisiae (strain ATCC 204508 / S288c) OX=559292 GN=HNT1 PE=1 SV=2 ;	0	9
P26637;	CDC60	42.8;	45	75	0.0013521682;	1.6791685;	Leucine--tRNA ligase, cytoplasmic OS=Saccharomyces cerevisiae (strain ATCC 204508 / S288c) OX=559292 GN=CDC60 PE=1 SV=1 ;	0	75
P48570;	LYS20	42.8;	15	23	0.001056039;	1.6791685;	Homocitrate synthase, cytosolic isozyme OS=Saccharomyces cerevisiae (strain ATCC 204508 / S288c) OX=559292 GN=LYS20 PE=1 SV=1 ;	0	23
P40185;	MMF1	42.8;	5	11	0.0014908043;	1.6791685;	Protein MMF1, mitochondrial OS=Saccharomyces cerevisiae (strain ATCC 204508 / S288c) OX=559292 GN=MMF1 PE=1 SV=1 ;	0	11
P19882;	HSP60	42.7;	28	53	0.0018208566;	1.6730065;	Heat shock protein 60, mitochondrial OS=Saccharomyces cerevisiae (strain ATCC 204508 / S288c) OX=559292 GN=HSP60 PE=1 SV=1 ;	0	53
P40159;	YNL208W	42.7;	3	3	2.9625391E-4;	1.6730065;	Uncharacterized protein YNL208W OS=Saccharomyces cerevisiae (strain ATCC 204508 / S288c) OX=559292 GN=YNL208W PE=1 SV=2 ;	0	3
Q02642;	EGD1	42.7;	4	7	8.7618193E-4;	1.6730065;	Nascent polypeptide-associated complex subunit beta-1 OS=Saccharomyces cerevisiae (strain ATCC 204508 / S288c) OX=559292 GN=EGD1 PE=1 SV=2 ;	0	7
P53691;	CPR6	42.6;	14	23	0.0012182876;	1.6668587;	Peptidyl-prolyl cis-trans isomerase CPR6 OS=Saccharomyces cerevisiae (strain ATCC 204508 / S288c) OX=559292 GN=CPR6 PE=1 SV=1 ;	0	23
P0CS90;	SSC1	42.4;	39	89	0.002674288;	1.6546056;	Heat shock protein SSC1, mitochondrial OS=Saccharomyces cerevisiae (strain ATCC 204508 / S288c) OX=559292 GN=SSC1 PE=1 SV=1 ;	0	89
Q12363;	WTM1	42.3;	15	24	0.0010792591;	1.6485;	Transcriptional modulator WTM1 OS=Saccharomyces cerevisiae (strain ATCC 204508 / S288c) OX=559292 GN=WTM1 PE=1 SV=1 ;	0	24
P27616;	ADE1	42.2;	10	14	8.990887E-4;	1.6424088;	Phosphoribosylaminoimidazole-succinocarboxamide synthase OS=Saccharomyces cerevisiae (strain ATCC 204508 / S288c) OX=559292 GN=ADE1 PE=1 SV=2 ;	0	14
Q12690;	RPL13A	42.2;	10	20	0.001975026;	1.6424088;	60S ribosomal protein L13-A OS=Saccharomyces cerevisiae (strain ATCC 204508 / S288c) OX=559292 GN=RPL13A PE=1 SV=1 ;	0	20
P40212;	RPL13B	42.2;	10	23	0.00227128;	1.6424088;	60S ribosomal protein L13-B OS=Saccharomyces cerevisiae (strain ATCC 204508 / S288c) OX=559292 GN=RPL13B PE=1 SV=1 ;	0	23
P39954;	SAH1	42.1;	27	47	0.0020570622;	1.6363313;	Adenosylhomocysteinase OS=Saccharomyces cerevisiae (strain ATCC 204508 / S288c) OX=559292 GN=SAH1 PE=1 SV=1 ;	0	47
P07283;	SEC53	42.1;	12	21	0.001624731;	1.6363313;	Phosphomannomutase OS=Saccharomyces cerevisiae (strain ATCC 204508 / S288c) OX=559292 GN=SEC53 PE=1 SV=1 ;	0	21
P32905;P46654;	RPS0A RPS0B	42.1;42.1;	16	43	0.003353234;0.003353234;	1.6363313;1.6363313;	40S ribosomal protein S0-A OS=Saccharomyces cerevisiae (strain ATCC 204508 / S288c) OX=559292 GN=RPS0A PE=1 SV=3 ;40S ribosomal protein S0-B OS=Saccharomyces cerevisiae (strain ATCC 204508 / S288c) OX=559292 GN=RPS0B PE=1 SV=2 ;	0	43
P28272;	URA1	42;	10	21	0.001314273;	1.6302679;	Dihydroorotate dehydrogenase (fumarate) OS=Saccharomyces cerevisiae (strain ATCC 204508 / S288c) OX=559292 GN=URA1 PE=1 SV=1 ;	0	21
P53252;	PIL1	41.9;	13	27	0.0015651645;	1.6242187;	Sphingolipid long chain base-responsive protein PIL1 OS=Saccharomyces cerevisiae (strain ATCC 204508 / S288c) OX=559292 GN=PIL1 PE=1 SV=1 ;	0	27
P04046;	ADE4	41.8;	14	18	6.935827E-4;	1.6181829;	Amidophosphoribosyltransferase OS=Saccharomyces cerevisiae (strain ATCC 204508 / S288c) OX=559292 GN=ADE4 PE=1 SV=2 ;	0	18
P0C0X0;Q3E7X9;	RPS28B RPS28A	41.8;41.8;	2	4	0.0011732244;0.0011732244;	1.6181829;1.6181829;	40S ribosomal protein S28-B OS=Saccharomyces cerevisiae (strain ATCC 204508 / S288c) OX=559292 GN=RPS28B PE=1 SV=1 ;40S ribosomal protein S28-A OS=Saccharomyces cerevisiae (strain ATCC 204508 / S288c) OX=559292 GN=RPS28A PE=1 SV=1 ;	0	4
P46655;	GUS1	41.7;	33	58	0.0016098694;	1.6121614;	Glutamate--tRNA ligase, cytoplasmic OS=Saccharomyces cerevisiae (strain ATCC 204508 / S288c) OX=559292 GN=GUS1 PE=1 SV=3 ;	0	58
P38088;	GRS1	41.6;	28	41	0.0011676984;	1.6061535;	Glycine--tRNA ligase 1, mitochondrial OS=Saccharomyces cerevisiae (strain ATCC 204508 / S288c) OX=559292 GN=GRS1 PE=1 SV=3 ;	0	41
P02406;	RPL28	41.6;	8	11	0.0014507825;	1.6061535;	60S ribosomal protein L28 OS=Saccharomyces cerevisiae (strain ATCC 204508 / S288c) OX=559292 GN=RPL28 PE=1 SV=3 ;	0	11
P32445;	RIM1	41.5;	3	3	4.367002E-4;	1.6001594;	Single-stranded DNA-binding protein RIM1, mitochondrial OS=Saccharomyces cerevisiae (strain ATCC 204508 / S288c) OX=559292 GN=RIM1 PE=1 SV=1 ;	0	3
Q08723;	RPN8	41.4;	8	19	0.0011046706;	1.5941794;	26S proteasome regulatory subunit RPN8 OS=Saccharomyces cerevisiae (strain ATCC 204508 / S288c) OX=559292 GN=RPN8 PE=1 SV=3 ;	0	19
Q12314;	SFM1	41.3;	7	10	9.226061E-4;	1.5882127;	Protein arginine N-methyltransferase SFM1 OS=Saccharomyces cerevisiae (strain ATCC 204508 / S288c) OX=559292 GN=SFM1 PE=1 SV=1 ;	0	10
P46990;	RPL17B	41.3;	11	23	0.0024564387;	1.5882127;	60S ribosomal protein L17-B OS=Saccharomyces cerevisiae (strain ATCC 204508 / S288c) OX=559292 GN=RPL17B PE=1 SV=2 ;	0	23
P05740;	RPL17A	41.3;	11	24	0.0025632402;	1.5882127;	60S ribosomal protein L17-A OS=Saccharomyces cerevisiae (strain ATCC 204508 / S288c) OX=559292 GN=RPL17A PE=1 SV=4 ;	0	24
P15731;	UBC4	41.2;	6	11	0.0014605852;	1.5822601;	Ubiquitin-conjugating enzyme E2 4 OS=Saccharomyces cerevisiae (strain ATCC 204508 / S288c) OX=559292 GN=UBC4 PE=1 SV=1 ;	0	11
P37303;	GLY1	41.1;	13	22	0.00111714;	1.5763211;	Low specificity L-threonine aldolase OS=Saccharomyces cerevisiae (strain ATCC 204508 / S288c) OX=559292 GN=GLY1 PE=1 SV=2 ;	0	22
P33330;	SER1	41;	12	20	9.950132E-4;	1.5703957;	Phosphoserine aminotransferase OS=Saccharomyces cerevisiae (strain ATCC 204508 / S288c) OX=559292 GN=SER1 PE=1 SV=1 ;	0	20
P34253;	KTI12	40.9;	7	13	8.1619684E-4;	1.5644841;	Protein KTI12 OS=Saccharomyces cerevisiae (strain ATCC 204508 / S288c) OX=559292 GN=KTI12 PE=1 SV=2 ;	0	13
P26785;	RPL16B	40.9;	15	31	0.0030767513;	1.5644841;	60S ribosomal protein L16-B OS=Saccharomyces cerevisiae (strain ATCC 204508 / S288c) OX=559292 GN=RPL16B PE=1 SV=3 ;	0	31
P26784;	RPL16A	40.7;	12	18	0.0017775234;	1.5527012;	60S ribosomal protein L16-A OS=Saccharomyces cerevisiae (strain ATCC 204508 / S288c) OX=559292 GN=RPL16A PE=1 SV=3 ;	0	18
P49435;	APT1	40.6;	9	10	0.0010508829;	1.5468302;	Adenine phosphoribosyltransferase 1 OS=Saccharomyces cerevisiae (strain ATCC 204508 / S288c) OX=559292 GN=APT1 PE=1 SV=3 ;	0	10
P0CX51;P0CX52;	RPS16A RPS16B	40.6;40.6;	13	38	0.0052220793;0.0052220793;	1.5468302;1.5468302;	40S ribosomal protein S16-A OS=Saccharomyces cerevisiae (strain ATCC 204508 / S288c) OX=559292 GN=RPS16A PE=1 SV=1 ;40S ribosomal protein S16-B OS=Saccharomyces cerevisiae (strain ATCC 204508 / S288c) OX=559292 GN=RPS16B PE=1 SV=1 ;	0	38
contaminant_KERATIN02;		40.4;	19	36	0.0011373864;	1.5351286;	no description;	0	36
P80210;	ADE12	40.4;	17	32	0.0014523055;	1.5351286;	Adenylosuccinate synthetase OS=Saccharomyces cerevisiae (strain ATCC 204508 / S288c) OX=559292 GN=ADE12 PE=1 SV=3 ;	0	32
P0CX55;P0CX56;	RPS18A RPS18B	40.4;40.4;	7	24	0.003230385;0.003230385;	1.5351286;1.5351286;	40S ribosomal protein S18-A OS=Saccharomyces cerevisiae (strain ATCC 204508 / S288c) OX=559292 GN=RPS18A PE=1 SV=1 ;40S ribosomal protein S18-B OS=Saccharomyces cerevisiae (strain ATCC 204508 / S288c) OX=559292 GN=RPS18B PE=1 SV=1 ;	0	24
P05756;	RPS13	40.4;	9	22	0.0028631338;	1.5351286;	40S ribosomal protein S13 OS=Saccharomyces cerevisiae (strain ATCC 204508 / S288c) OX=559292 GN=RPS13 PE=1 SV=3 ;	0	22
P15624;	FRS1	40.3;	21	34	0.0011229434;	1.5292981;	Phenylalanine--tRNA ligase beta subunit OS=Saccharomyces cerevisiae (strain ATCC 204508 / S288c) OX=559292 GN=FRS1 PE=1 SV=3 ;	0	34
P47143;	ADO1	40.3;	16	37	0.0021385467;	1.5292981;	Adenosine kinase OS=Saccharomyces cerevisiae (strain ATCC 204508 / S288c) OX=559292 GN=ADO1 PE=1 SV=1 ;	0	37
Q12230;	LSP1	40.2;	9	13	7.4917777E-4;	1.5234809;	Sphingolipid long chain base-responsive protein LSP1 OS=Saccharomyces cerevisiae (strain ATCC 204508 / S288c) OX=559292 GN=LSP1 PE=1 SV=1 ;	0	13
P48589;	RPS12	39.9;	9	19	0.0026110397;	1.5061095;	40S ribosomal protein S12 OS=Saccharomyces cerevisiae (strain ATCC 204508 / S288c) OX=559292 GN=RPS12 PE=1 SV=1 ;	0	19
P38431;	TIF5	39.8;	12	17	8.2487817E-4;	1.5003455;	Eukaryotic translation initiation factor 5 OS=Saccharomyces cerevisiae (strain ATCC 204508 / S288c) OX=559292 GN=TIF5 PE=1 SV=1 ;	0	17
P38115;	ARA1	39.8;	12	15	8.5689715E-4;	1.5003455;	D-arabinose dehydrogenase [NAD(P)+] heavy chain OS=Saccharomyces cerevisiae (strain ATCC 204508 / S288c) OX=559292 GN=ARA1 PE=1 SV=1 ;	0	15
P25293;	NAP1	39.6;	12	25	0.0011781481;	1.4888573;	Nucleosome assembly protein OS=Saccharomyces cerevisiae (strain ATCC 204508 / S288c) OX=559292 GN=NAP1 PE=1 SV=2 ;	0	25
P40518;	ARC15	39.6;	3	3	3.828216E-4;	1.4888573;	Actin-related protein 2/3 complex subunit 5 OS=Saccharomyces cerevisiae (strain ATCC 204508 / S288c) OX=559292 GN=ARC15 PE=1 SV=1 ;	0	3
P29952;	PMI40	39.4;	14	17	7.787311E-4;	1.4774222;	Mannose-6-phosphate isomerase OS=Saccharomyces cerevisiae (strain ATCC 204508 / S288c) OX=559292 GN=PMI40 PE=1 SV=4 ;	0	17
Q07551;	YDL124W	39.4;	7	8	5.0388486E-4;	1.4774222;	NADPH-dependent alpha-keto amide reductase OS=Saccharomyces cerevisiae (strain ATCC 204508 / S288c) OX=559292 GN=YDL124W PE=1 SV=1 ;	0	8
P07149;	FAS1	39.3;	69	108	0.0010347943;	1.4717243;	Fatty acid synthase subunit beta OS=Saccharomyces cerevisiae (strain ATCC 204508 / S288c) OX=559292 GN=FAS1 PE=1 SV=2 ;	0	108
Q12122;	LYS21	39.3;	15	24	0.0010719005;	1.4717243;	Homocitrate synthase, mitochondrial OS=Saccharomyces cerevisiae (strain ATCC 204508 / S288c) OX=559292 GN=LYS21 PE=1 SV=1 ;	0	24
contaminant_INT-STD2;		39.2;	14	25	0.001276072;	1.4660394;	OVAL ;	0	25
P39015;	STM1	39.2;	17	37	0.0026633914;	1.4660394;	Suppressor protein STM1 OS=Saccharomyces cerevisiae (strain ATCC 204508 / S288c) OX=559292 GN=STM1 PE=1 SV=3 ;	0	37
P38061;	RPL32	39.2;	4	6	9.0699276E-4;	1.4660394;	60S ribosomal protein L32 OS=Saccharomyces cerevisiae (strain ATCC 204508 / S288c) OX=559292 GN=RPL32 PE=1 SV=1 ;	0	6
P06208;	LEU4	39.1;	16	26	8.2542683E-4;	1.4603674;	2-isopropylmalate synthase OS=Saccharomyces cerevisiae (strain ATCC 204508 / S288c) OX=559292 GN=LEU4 PE=1 SV=1 ;	0	26
Q12434;	RDI1	39.1;	5	7	6.809929E-4;	1.4603674;	Rho GDP-dissociation inhibitor OS=Saccharomyces cerevisiae (strain ATCC 204508 / S288c) OX=559292 GN=RDI1 PE=1 SV=1 ;	0	7
P00815;	HIS4	38.9;	29	43	0.0010575906;	1.4490633;	Histidine biosynthesis trifunctional protein OS=Saccharomyces cerevisiae (strain ATCC 204508 / S288c) OX=559292 GN=HIS4 PE=1 SV=3 ;	0	43
Q05506;	YDR341C	38.9;	22	35	0.0011331183;	1.4490633;	Arginine--tRNA ligase, cytoplasmic OS=Saccharomyces cerevisiae (strain ATCC 204508 / S288c) OX=559292 GN=YDR341C PE=1 SV=1 ;	0	35
Q12074;	SPE3	38.9;	13	18	0.00120726;	1.4490633;	Spermidine synthase OS=Saccharomyces cerevisiae (strain ATCC 204508 / S288c) OX=559292 GN=SPE3 PE=3 SV=1 ;	0	18
P37292;	SHM1	38.8;	14	21	8.422076E-4;	1.4434304;	Serine hydroxymethyltransferase, mitochondrial OS=Saccharomyces cerevisiae (strain ATCC 204508 / S288c) OX=559292 GN=SHM1 PE=1 SV=2 ;	0	21
P40106;	GPP2	38.8;	9	14	0.0011004845;	1.4434304;	Glycerol-1-phosphate phosphohydrolase 2 OS=Saccharomyces cerevisiae (strain ATCC 204508 / S288c) OX=559292 GN=GPP2 PE=1 SV=1 ;	0	14
P05749;	RPL22A	38.8;	4	13	0.0021113192;	1.4434304;	60S ribosomal protein L22-A OS=Saccharomyces cerevisiae (strain ATCC 204508 / S288c) OX=559292 GN=RPL22A PE=1 SV=3 ;	0	13
Q04869;	YMR315W	38.7;	7	11	6.1938853E-4;	1.4378109;	Uncharacterized protein YMR315W OS=Saccharomyces cerevisiae (strain ATCC 204508 / S288c) OX=559292 GN=YMR315W PE=1 SV=1 ;	0	11
P40513;	MAM33	38.7;	12	21	0.0015514349;	1.4378109;	Mitochondrial acidic protein MAM33 OS=Saccharomyces cerevisiae (strain ATCC 204508 / S288c) OX=559292 GN=MAM33 PE=1 SV=1 ;	0	21
P36010;	YNK1	38.6;	4	7	8.990887E-4;	1.4322038;	Nucleoside diphosphate kinase OS=Saccharomyces cerevisiae (strain ATCC 204508 / S288c) OX=559292 GN=YNK1 PE=1 SV=1 ;	0	7
P17255;	VMA1	38.5;	43	65	0.0011926687;	1.42661;	V-type proton ATPase catalytic subunit A OS=Saccharomyces cerevisiae (strain ATCC 204508 / S288c) OX=559292 GN=VMA1 PE=1 SV=3 ;	0	65
P17967;	PDI1	38.5;	15	24	9.0351765E-4;	1.42661;	Protein disulfide-isomerase OS=Saccharomyces cerevisiae (strain ATCC 204508 / S288c) OX=559292 GN=PDI1 PE=1 SV=2 ;	0	24
P32481;	GCD11	38.5;	19	32	0.0011932605;	1.42661;	Eukaryotic translation initiation factor 2 subunit gamma OS=Saccharomyces cerevisiae (strain ATCC 204508 / S288c) OX=559292 GN=GCD11 PE=1 SV=1 ;	0	32
P56628;	RPL22B	38.5;	3	6	9.6646766E-4;	1.42661;	60S ribosomal protein L22-B OS=Saccharomyces cerevisiae (strain ATCC 204508 / S288c) OX=559292 GN=RPL22B PE=1 SV=2 ;	0	6
Q03161;	YMR099C	38.4;	8	15	9.925005E-4;	1.4210291;	Glucose-6-phosphate 1-epimerase OS=Saccharomyces cerevisiae (strain ATCC 204508 / S288c) OX=559292 GN=YMR099C PE=1 SV=1 ;	0	15
P36421;	TYS1	38.3;	21	32	0.0015960616;	1.4154608;	Tyrosine--tRNA ligase, cytoplasmic OS=Saccharomyces cerevisiae (strain ATCC 204508 / S288c) OX=559292 GN=TYS1 PE=1 SV=3 ;	0	32
Q06252;	YLR179C	38.3;	5	6	5.866122E-4;	1.4154608;	Uncharacterized protein YLR179C OS=Saccharomyces cerevisiae (strain ATCC 204508 / S288c) OX=559292 GN=YLR179C PE=1 SV=1 ;	0	6
P07703;	RPC40	38.2;	11	18	0.001055902;	1.4099054;	DNA-directed RNA polymerases I and III subunit RPAC1 OS=Saccharomyces cerevisiae (strain ATCC 204508 / S288c) OX=559292 GN=RPC40 PE=1 SV=1 ;	0	18
P0CX43;P0CX44;	RPL1A RPL1B	38.2;38.2;	11	16	0.0014489592;0.0014489592;	1.4099054;1.4099054;	60S ribosomal protein L1-A OS=Saccharomyces cerevisiae (strain ATCC 204508 / S288c) OX=559292 GN=RPL1A PE=1 SV=1 ;60S ribosomal protein L1-B OS=Saccharomyces cerevisiae (strain ATCC 204508 / S288c) OX=559292 GN=RPL1B PE=1 SV=1 ;	0	16
P54839;	ERG13	38.1;	20	32	0.0012807501;	1.4043627;	Hydroxymethylglutaryl-CoA synthase OS=Saccharomyces cerevisiae (strain ATCC 204508 / S288c) OX=559292 GN=ERG13 PE=1 SV=1 ;	0	32
O13516;	RPS9A	38.1;	14	27	0.0026933542;	1.4043627;	40S ribosomal protein S9-A OS=Saccharomyces cerevisiae (strain ATCC 204508 / S288c) OX=559292 GN=RPS9A PE=1 SV=3 ;	0	27
P0C2H8;P0C2H9;	RPL31A RPL31B	38.1;38.1;	7	14	0.0024347003;0.0024347003;	1.4043627;1.4043627;	60S ribosomal protein L31-A OS=Saccharomyces cerevisiae (strain ATCC 204508 / S288c) OX=559292 GN=RPL31A PE=1 SV=1 ;60S ribosomal protein L31-B OS=Saccharomyces cerevisiae (strain ATCC 204508 / S288c) OX=559292 GN=RPL31B PE=1 SV=1 ;	0	14
P07806;	VAS1	38;	39	57	0.001014616;	1.3988328;	Valine--tRNA ligase, mitochondrial OS=Saccharomyces cerevisiae (strain ATCC 204508 / S288c) OX=559292 GN=VAS1 PE=1 SV=2 ;	0	57
P19097;	FAS2	37.8;	69	116	0.0012080419;	1.3878112;	Fatty acid synthase subunit alpha OS=Saccharomyces cerevisiae (strain ATCC 204508 / S288c) OX=559292 GN=FAS2 PE=1 SV=2 ;	0	116
Q06338;	BCP1	37.5;	12	23	0.0015971191;	1.3713737;	Protein BCP1 OS=Saccharomyces cerevisiae (strain ATCC 204508 / S288c) OX=559292 GN=BCP1 PE=1 SV=1 ;	0	23
P32527;	ZUO1	37.4;	11	19	8.623064E-4;	1.3659198;	Zuotin OS=Saccharomyces cerevisiae (strain ATCC 204508 / S288c) OX=559292 GN=ZUO1 PE=1 SV=1 ;	0	19
P05755;	RPS9B	37.4;	14	30	0.0030233092;	1.3659198;	40S ribosomal protein S9-B OS=Saccharomyces cerevisiae (strain ATCC 204508 / S288c) OX=559292 GN=RPS9B PE=1 SV=4 ;	0	30
P20606;	SAR1	37.4;	6	11	0.0011377189;	1.3659198;	Small COPII coat GTPase SAR1 OS=Saccharomyces cerevisiae (strain ATCC 204508 / S288c) OX=559292 GN=SAR1 PE=1 SV=1 ;	0	11
P32377;	MVD1	37.1;	10	13	6.451253E-4;	1.3496327;	Diphosphomevalonate decarboxylase OS=Saccharomyces cerevisiae (strain ATCC 204508 / S288c) OX=559292 GN=MVD1 PE=1 SV=2 ;	0	13
P21954;	IDP1	36.9;	15	24	0.0011019538;	1.3388374;	Isocitrate dehydrogenase [NADP], mitochondrial OS=Saccharomyces cerevisiae (strain ATCC 204508 / S288c) OX=559292 GN=IDP1 PE=1 SV=1 ;	0	24
P20459;	SUI2	36.8;	12	19	0.0012282194;	1.3334582;	Eukaryotic translation initiation factor 2 subunit alpha OS=Saccharomyces cerevisiae (strain ATCC 204508 / S288c) OX=559292 GN=SUI2 PE=1 SV=1 ;	0	19
P33399;	LHP1	36.7;	9	15	0.0010719005;	1.3280914;	La protein homolog OS=Saccharomyces cerevisiae (strain ATCC 204508 / S288c) OX=559292 GN=LHP1 PE=1 SV=2 ;	0	15
P38777;	FSH1	36.6;	5	7	5.6609284E-4;	1.3227367;	Family of serine hydrolases 1 OS=Saccharomyces cerevisiae (strain ATCC 204508 / S288c) OX=559292 GN=FSH1 PE=1 SV=1 ;	0	7
P39990;	SNU13	36.5;	3	3	4.6789309E-4;	1.3173947;	13 kDa ribonucleoprotein-associated protein OS=Saccharomyces cerevisiae (strain ATCC 204508 / S288c) OX=559292 GN=SNU13 PE=1 SV=1 ;	0	3
P53090;	ARO8	36.4;	18	29	0.0011397875;	1.3120649;	Aromatic/aminoadipate aminotransferase 1 OS=Saccharomyces cerevisiae (strain ATCC 204508 / S288c) OX=559292 GN=ARO8 PE=1 SV=1 ;	0	29
P54885;	PRO2	36.4;	12	19	8.188129E-4;	1.3120649;	Gamma-glutamyl phosphate reductase OS=Saccharomyces cerevisiae (strain ATCC 204508 / S288c) OX=559292 GN=PRO2 PE=1 SV=1 ;	0	19
P27614;	CPS1	36.3;	14	19	6.482269E-4;	1.3067472;	Carboxypeptidase S OS=Saccharomyces cerevisiae (strain ATCC 204508 / S288c) OX=559292 GN=CPS1 PE=1 SV=2 ;	0	19
P53883;	NOP13	36.2;	11	17	8.2897185E-4;	1.3014419;	Nucleolar protein 13 OS=Saccharomyces cerevisiae (strain ATCC 204508 / S288c) OX=559292 GN=NOP13 PE=1 SV=2 ;	0	17
P32288;	GLN1	36.2;	8	19	0.0010091315;	1.3014419;	Glutamine synthetase OS=Saccharomyces cerevisiae (strain ATCC 204508 / S288c) OX=559292 GN=GLN1 PE=1 SV=4 ;	0	19
Q06146;	YLR257W	36.1;	7	10	6.1219657E-4;	1.2961485;	Uncharacterized protein YLR257W OS=Saccharomyces cerevisiae (strain ATCC 204508 / S288c) OX=559292 GN=YLR257W PE=1 SV=1 ;	0	10
P32911;	SUI1	36.1;	5	8	0.0014556673;	1.2961485;	Eukaryotic translation initiation factor eIF-1 OS=Saccharomyces cerevisiae (strain ATCC 204508 / S288c) OX=559292 GN=SUI1 PE=1 SV=1 ;	0	8
P38708;	YHR020W	36;	23	40	0.0011425297;	1.2908678;	Putative proline--tRNA ligase YHR020W OS=Saccharomyces cerevisiae (strain ATCC 204508 / S288c) OX=559292 GN=YHR020W PE=1 SV=1 ;	0	40
Q12460;	NOP56	35.7;	12	17	6.628486E-4;	1.2750974;	Nucleolar protein 56 OS=Saccharomyces cerevisiae (strain ATCC 204508 / S288c) OX=559292 GN=NOP56 PE=1 SV=1 ;	0	17
contaminant_KERATIN03;		35.6;	28	55	0.0018226526;	1.2698648;	no description;	0	55
P17505;	MDH1	35.6;	8	13	7.648791E-4;	1.2698648;	Malate dehydrogenase, mitochondrial OS=Saccharomyces cerevisiae (strain ATCC 204508 / S288c) OX=559292 GN=MDH1 PE=1 SV=2 ;	0	13
Q02753;Q12672;	RPL21A RPL21B	35.6;35.6;	6	13	0.001596685;0.001596685;	1.2698648;1.2698648;	60S ribosomal protein L21-A OS=Saccharomyces cerevisiae (strain ATCC 204508 / S288c) OX=559292 GN=RPL21A PE=1 SV=1 ;60S ribosomal protein L21-B OS=Saccharomyces cerevisiae (strain ATCC 204508 / S288c) OX=559292 GN=RPL21B PE=1 SV=1 ;	0	13
P15180;	KRS1	35.5;	24	37	0.0012302975;	1.2646441;	Lysine--tRNA ligase, cytoplasmic OS=Saccharomyces cerevisiae (strain ATCC 204508 / S288c) OX=559292 GN=KRS1 PE=1 SV=2 ;	0	37
contaminant_KERATIN22;		35.5;	23	35	0.001066361;	1.2646441;	no description;	0	35
P47119;	HAM1	35.5;	4	5	4.987693E-4;	1.2646441;	Inosine triphosphate pyrophosphatase OS=Saccharomyces cerevisiae (strain ATCC 204508 / S288c) OX=559292 GN=HAM1 PE=1 SV=1 ;	0	5
P38972;	ADE6	35.3;	35	61	8.827261E-4;	1.2542391;	Phosphoribosylformylglycinamidine synthase OS=Saccharomyces cerevisiae (strain ATCC 204508 / S288c) OX=559292 GN=ADE6 PE=1 SV=2 ;	0	61
Q02784;	GRX5	35.3;	3	4	5.2404025E-4;	1.2542391;	Monothiol glutaredoxin-5, mitochondrial OS=Saccharomyces cerevisiae (strain ATCC 204508 / S288c) OX=559292 GN=GRX5 PE=1 SV=1 ;	0	4
P25694;	CDC48	35.2;	32	65	0.0015297582;	1.2490547;	Cell division control protein 48 OS=Saccharomyces cerevisiae (strain ATCC 204508 / S288c) OX=559292 GN=CDC48 PE=1 SV=3 ;	0	65
P00447;	SOD2	35.2;	5	8	6.7472993E-4;	1.2490547;	Superoxide dismutase [Mn], mitochondrial OS=Saccharomyces cerevisiae (strain ATCC 204508 / S288c) OX=559292 GN=SOD2 PE=1 SV=1 ;	0	8
Q00955;	ACC1	35;	58	100	8.8004966E-4;	1.2387211;	Acetyl-CoA carboxylase OS=Saccharomyces cerevisiae (strain ATCC 204508 / S288c) OX=559292 GN=ACC1 PE=1 SV=2 ;	0	100
P0CX84;P0CX85;	RPL35A RPL35B	35;35;	10	16	0.0026202013;0.0026202013;	1.2387211;1.2387211;	60S ribosomal protein L35-A OS=Saccharomyces cerevisiae (strain ATCC 204508 / S288c) OX=559292 GN=RPL35A PE=1 SV=1 ;60S ribosomal protein L35-B OS=Saccharomyces cerevisiae (strain ATCC 204508 / S288c) OX=559292 GN=RPL35B PE=1 SV=1 ;	0	16
P40825;	ALA1	34.9;	30	45	8.9961133E-4;	1.2335722;	Alanine--tRNA ligase, mitochondrial OS=Saccharomyces cerevisiae (strain ATCC 204508 / S288c) OX=559292 GN=ALA1 PE=1 SV=3 ;	0	45
contaminant_KERATIN13;		34.8;	33	67	0.002047669;	1.228435;	no description;	0	67
P04911;P04912;	HTA1 HTA2	34.8;34.8;	8	16	0.0023820011;0.0023820011;	1.228435;1.228435;	Histone H2A.1 OS=Saccharomyces cerevisiae (strain ATCC 204508 / S288c) OX=559292 GN=HTA1 PE=1 SV=2 ;Histone H2A.2 OS=Saccharomyces cerevisiae (strain ATCC 204508 / S288c) OX=559292 GN=HTA2 PE=1 SV=2 ;	0	16
Q12109;	WRS1	34.7;	12	15	6.823441E-4;	1.22331;	Tryptophan--tRNA ligase, cytoplasmic OS=Saccharomyces cerevisiae (strain ATCC 204508 / S288c) OX=559292 GN=WRS1 PE=1 SV=1 ;	0	15
P07259;	URA2	34.6;	62	104	9.231061E-4;	1.2181964;	Protein URA2 OS=Saccharomyces cerevisiae (strain ATCC 204508 / S288c) OX=559292 GN=URA2 PE=1 SV=5 ;	0	104
Q12458;	YPR1	34.6;	6	9	5.6687044E-4;	1.2181964;	Putative reductase 1 OS=Saccharomyces cerevisiae (strain ATCC 204508 / S288c) OX=559292 GN=YPR1 PE=1 SV=1 ;	0	9
P40581;	HYR1	34.4;	5	7	8.439298E-4;	1.2080047;	Glutathione peroxidase-like peroxiredoxin HYR1 OS=Saccharomyces cerevisiae (strain ATCC 204508 / S288c) OX=559292 GN=HYR1 PE=1 SV=1 ;	0	7
P04806;	HXK1	34.2;	12	22	8.914087E-4;	1.19786;	Hexokinase-1 OS=Saccharomyces cerevisiae (strain ATCC 204508 / S288c) OX=559292 GN=HXK1 PE=1 SV=2 ;	0	22
P35691;	TMA19	34.1;	8	24	0.0028241691;	1.1928048;	Translationally-controlled tumor protein homolog OS=Saccharomyces cerevisiae (strain ATCC 204508 / S288c) OX=559292 GN=TMA19 PE=1 SV=1 ;	0	24
P40019;	CHZ1	34;	3	5	6.422062E-4;	1.1877615;	Histone H2A.Z-specific chaperone CHZ1 OS=Saccharomyces cerevisiae (strain ATCC 204508 / S288c) OX=559292 GN=CHZ1 PE=1 SV=2 ;	0	5
P02309;	HHF1	34;	3	8	0.0015263308;	1.1877615;	Histone H4 OS=Saccharomyces cerevisiae (strain ATCC 204508 / S288c) OX=559292 GN=HHF1 PE=1 SV=2 ;	0	8
P11412;	ZWF1	33.9;	11	18	7.004498E-4;	1.18273;	Glucose-6-phosphate 1-dehydrogenase OS=Saccharomyces cerevisiae (strain ATCC 204508 / S288c) OX=559292 GN=ZWF1 PE=1 SV=4 ;	0	18
P38701;	RPS20	33.9;	9	23	0.0037354107;	1.18273;	40S ribosomal protein S20 OS=Saccharomyces cerevisiae (strain ATCC 204508 / S288c) OX=559292 GN=RPS20 PE=1 SV=3 ;	0	23
P05317;	RPP0	33.7;	11	26	0.0016376259;	1.1727014;	60S acidic ribosomal protein P0 OS=Saccharomyces cerevisiae (strain ATCC 204508 / S288c) OX=559292 GN=RPP0 PE=1 SV=2 ;	0	26
P15646;	NOP1	33.6;	8	13	7.812527E-4;	1.1677041;	rRNA 2'-O-methyltransferase fibrillarin OS=Saccharomyces cerevisiae (strain ATCC 204508 / S288c) OX=559292 GN=NOP1 PE=1 SV=1 ;	0	13
contaminant_TRYPSIN;		33.6;	5	8	6.8651565E-4;	1.1677041;	no description;	0	8
P53200;	EFM5	33.5;	6	11	8.716395E-4;	1.1627185;	Protein-lysine N-methyltransferase EFM5 OS=Saccharomyces cerevisiae (strain ATCC 204508 / S288c) OX=559292 GN=EFM5 PE=1 SV=2 ;	0	11
P07170;	ADK1	33.3;	13	26	0.0023015281;	1.1527817;	Adenylate kinase OS=Saccharomyces cerevisiae (strain ATCC 204508 / S288c) OX=559292 GN=ADK1 PE=1 SV=2 ;	0	26
P16622;	HEM15	33.1;	11	17	8.500653E-4;	1.1428905;	Ferrochelatase, mitochondrial OS=Saccharomyces cerevisiae (strain ATCC 204508 / S288c) OX=559292 GN=HEM15 PE=1 SV=1 ;	0	17
P40531;	GVP36	33.1;	9	15	9.0421055E-4;	1.1428905;	Protein GVP36 OS=Saccharomyces cerevisiae (strain ATCC 204508 / S288c) OX=559292 GN=GVP36 PE=1 SV=1 ;	0	15
P38205;	NCL1	33;	13	20	5.7460554E-4;	1.1379621;	Multisite-specific tRNA:(cytosine-C(5))-methyltransferase OS=Saccharomyces cerevisiae (strain ATCC 204508 / S288c) OX=559292 GN=NCL1 PE=1 SV=1 ;	0	20
P54838;	DAK1	33;	10	14	4.7109782E-4;	1.1379621;	Dihydroxyacetone kinase 1 OS=Saccharomyces cerevisiae (strain ATCC 204508 / S288c) OX=559292 GN=DAK1 PE=1 SV=1 ;	0	14
P49089;	ASN1	32.9;	19	35	0.0012024525;	1.133045;	Asparagine synthetase [glutamine-hydrolyzing] 1 OS=Saccharomyces cerevisiae (strain ATCC 204508 / S288c) OX=559292 GN=ASN1 PE=1 SV=2 ;	0	35
P07246;	ADH3	32.8;	9	19	9.956765E-4;	1.128139;	Alcohol dehydrogenase 3, mitochondrial OS=Saccharomyces cerevisiae (strain ATCC 204508 / S288c) OX=559292 GN=ADH3 PE=1 SV=2 ;	0	19
Q07540;	YFH1	32.8;	3	5	5.6469854E-4;	1.128139;	Frataxin homolog, mitochondrial OS=Saccharomyces cerevisiae (strain ATCC 204508 / S288c) OX=559292 GN=YFH1 PE=1 SV=1 ;	0	5
P32599;	SAC6	32.7;	14	19	5.8158673E-4;	1.1232445;	Fimbrin OS=Saccharomyces cerevisiae (strain ATCC 204508 / S288c) OX=559292 GN=SAC6 PE=1 SV=1 ;	0	19
P00830;	ATP2	32.7;	13	21	8.0759625E-4;	1.1232445;	ATP synthase subunit beta, mitochondrial OS=Saccharomyces cerevisiae (strain ATCC 204508 / S288c) OX=559292 GN=ATP2 PE=1 SV=2 ;	0	21
Q3E841;	YNR034W-A	32.7;	2	2	4.010512E-4;	1.1232445;	Uncharacterized protein YNR034W-A OS=Saccharomyces cerevisiae (strain ATCC 204508 / S288c) OX=559292 GN=YNR034W-A PE=1 SV=1 ;	0	2
P00927;	ILV1	32.6;	9	12	4.0940646E-4;	1.118361;	Threonine dehydratase, mitochondrial OS=Saccharomyces cerevisiae (strain ATCC 204508 / S288c) OX=559292 GN=ILV1 PE=1 SV=2 ;	0	12
P38523;	MGE1	32.5;	3	5	4.3095415E-4;	1.1134889;	GrpE protein homolog, mitochondrial OS=Saccharomyces cerevisiae (strain ATCC 204508 / S288c) OX=559292 GN=MGE1 PE=1 SV=1 ;	0	5
P53981;	YNL010W	32.4;	6	8	6.5233227E-4;	1.1086283;	Uncharacterized phosphatase YNL010W OS=Saccharomyces cerevisiae (strain ATCC 204508 / S288c) OX=559292 GN=YNL010W PE=1 SV=1 ;	0	8
P14120;	RPL30	32.4;	7	15	0.0028073585;	1.1086283;	60S ribosomal protein L30 OS=Saccharomyces cerevisiae (strain ATCC 204508 / S288c) OX=559292 GN=RPL30 PE=1 SV=3 ;	0	15
P15625;	FRS2	32.2;	13	22	8.595094E-4;	1.0989399;	Phenylalanine--tRNA ligase alpha subunit OS=Saccharomyces cerevisiae (strain ATCC 204508 / S288c) OX=559292 GN=FRS2 PE=1 SV=3 ;	0	22
P25567;	SRO9	32;	7	13	5.886397E-4;	1.0892961;	RNA-binding protein SRO9 OS=Saccharomyces cerevisiae (strain ATCC 204508 / S288c) OX=559292 GN=SRO9 PE=1 SV=2 ;	0	13
P15891;	ABP1	31.8;	15	24	7.966828E-4;	1.0796967;	Actin-binding protein OS=Saccharomyces cerevisiae (strain ATCC 204508 / S288c) OX=559292 GN=ABP1 PE=1 SV=4 ;	0	24
P38697;	IMD2	31.7;	25	63	0.0023671992;	1.0749135;	Inosine-5'-monophosphate dehydrogenase 2 OS=Saccharomyces cerevisiae (strain ATCC 204508 / S288c) OX=559292 GN=IMD2 PE=1 SV=1 ;	0	63
P40414;	TPM2	31.7;	3	6	7.323544E-4;	1.0749135;	Tropomyosin-2 OS=Saccharomyces cerevisiae (strain ATCC 204508 / S288c) OX=559292 GN=TPM2 PE=1 SV=1 ;	0	6
P12962;	CAF20	31.7;	2	3	3.661772E-4;	1.0749135;	Cap-associated protein CAF20 OS=Saccharomyces cerevisiae (strain ATCC 204508 / S288c) OX=559292 GN=CAF20 PE=1 SV=2 ;	0	3
P52910;	ACS2	31.6;	14	26	7.4808084E-4;	1.0701413;	Acetyl-coenzyme A synthetase 2 OS=Saccharomyces cerevisiae (strain ATCC 204508 / S288c) OX=559292 GN=ACS2 PE=1 SV=1 ;	0	26
P37302;	APE3	31.3;	14	21	7.684948E-4;	1.0558906;	Aminopeptidase Y OS=Saccharomyces cerevisiae (strain ATCC 204508 / S288c) OX=559292 GN=APE3 PE=1 SV=1 ;	0	21
P0CX82;P0CX83;	RPL19A RPL19B	31.2;31.2;	12	19	0.0019755485;0.0019755485;	1.0511622;1.0511622;	60S ribosomal protein L19-A OS=Saccharomyces cerevisiae (strain ATCC 204508 / S288c) OX=559292 GN=RPL19A PE=1 SV=1 ;60S ribosomal protein L19-B OS=Saccharomyces cerevisiae (strain ATCC 204508 / S288c) OX=559292 GN=RPL19B PE=1 SV=1 ;	0	19
P25294;	SIS1	31;	9	13	7.2576595E-4;	1.041738;	Protein SIS1 OS=Saccharomyces cerevisiae (strain ATCC 204508 / S288c) OX=559292 GN=SIS1 PE=1 SV=1 ;	0	13
Q02046;	MTD1	30.9;	5	8	4.9128773E-4;	1.0370419;	Methylenetetrahydrofolate dehydrogenase [NAD(+)] OS=Saccharomyces cerevisiae (strain ATCC 204508 / S288c) OX=559292 GN=MTD1 PE=1 SV=1 ;	0	8
P53066;	YGL242C	30.9;	5	10	0.0010857187;	1.0370419;	Ankyrin repeat-containing protein YGL242C OS=Saccharomyces cerevisiae (strain ATCC 204508 / S288c) OX=559292 GN=YGL242C PE=1 SV=1 ;	0	10
P53834;	HCH1	30.7;	3	4	5.13765E-4;	1.0276828;	Hsp90 co-chaperone HCH1 OS=Saccharomyces cerevisiae (strain ATCC 204508 / S288c) OX=559292 GN=HCH1 PE=1 SV=1 ;	0	4
P41807;	VMA13	30.5;	10	12	4.9334334E-4;	1.0183663;	V-type proton ATPase subunit H OS=Saccharomyces cerevisiae (strain ATCC 204508 / S288c) OX=559292 GN=VMA13 PE=1 SV=1 ;	0	12
P16862;	PFK2	30.4;	28	58	0.0011885167;	1.0137241;	ATP-dependent 6-phosphofructokinase subunit beta OS=Saccharomyces cerevisiae (strain ATCC 204508 / S288c) OX=559292 GN=PFK2 PE=1 SV=4 ;	0	58
P40029;	MXR1	30.4;	2	2	2.1360337E-4;	1.0137241;	Peptide methionine sulfoxide reductase OS=Saccharomyces cerevisiae (strain ATCC 204508 / S288c) OX=559292 GN=MXR1 PE=1 SV=1 ;	0	2
P41811;	SEC27	30.3;	17	25	5.526296E-4;	1.0090928;	Coatomer subunit beta' OS=Saccharomyces cerevisiae (strain ATCC 204508 / S288c) OX=559292 GN=SEC27 PE=1 SV=1 ;	0	25
P15303;	SEC23	30.3;	14	21	5.3734594E-4;	1.0090928;	Protein transport protein SEC23 OS=Saccharomyces cerevisiae (strain ATCC 204508 / S288c) OX=559292 GN=SEC23 PE=1 SV=1 ;	0	21
P39938;P39939;	RPS26A RPS26B	30.3;30.3;	3	8	0.00132111;0.00132111;	1.0090928;1.0090928;	40S ribosomal protein S26-A OS=Saccharomyces cerevisiae (strain ATCC 204508 / S288c) OX=559292 GN=RPS26A PE=1 SV=1 ;40S ribosomal protein S26-B OS=Saccharomyces cerevisiae (strain ATCC 204508 / S288c) OX=559292 GN=RPS26B PE=1 SV=1 ;	0	8
P20434;	RPB5	30.2;	5	8	7.3121896E-4;	1.004472;	DNA-directed RNA polymerases I, II, and III subunit RPABC1 OS=Saccharomyces cerevisiae (strain ATCC 204508 / S288c) OX=559292 GN=RPB5 PE=1 SV=1 ;	0	8
Q06406;	LSM6	30.2;	2	5	0.0011425297;	1.004472;	U6 snRNA-associated Sm-like protein LSm6 OS=Saccharomyces cerevisiae (strain ATCC 204508 / S288c) OX=559292 GN=LSM6 PE=1 SV=2 ;	0	5
P47176;	BAT2	30.1;	8	11	5.749112E-4;	0.99986184;	Branched-chain-amino-acid aminotransferase, cytosolic OS=Saccharomyces cerevisiae (strain ATCC 204508 / S288c) OX=559292 GN=BAT2 PE=1 SV=1 ;	0	11
P39522;	ILV3	29.9;	18	30	0.0010077697;	0.9906733;	Dihydroxy-acid dehydratase, mitochondrial OS=Saccharomyces cerevisiae (strain ATCC 204508 / S288c) OX=559292 GN=ILV3 PE=1 SV=2 ;	0	30
P32628;	RAD23	29.9;	6	9	4.4438086E-4;	0.9906733;	UV excision repair protein RAD23 OS=Saccharomyces cerevisiae (strain ATCC 204508 / S288c) OX=559292 GN=RAD23 PE=1 SV=1 ;	0	9
P10080;	SBP1	29.9;	9	19	0.0012699955;	0.9906733;	Single-stranded nucleic acid-binding protein OS=Saccharomyces cerevisiae (strain ATCC 204508 / S288c) OX=559292 GN=SBP1 PE=1 SV=2 ;	0	19
P51401;	RPL9B	29.8;	10	26	0.0026750746;	0.98609483;	60S ribosomal protein L9-B OS=Saccharomyces cerevisiae (strain ATCC 204508 / S288c) OX=559292 GN=RPL9B PE=1 SV=1 ;	0	26
P05738;	RPL9A	29.8;	11	29	0.002983737;	0.98609483;	60S ribosomal protein L9-A OS=Saccharomyces cerevisiae (strain ATCC 204508 / S288c) OX=559292 GN=RPL9A PE=1 SV=2 ;	0	29
P48836;	VMA10	29.8;	4	11	0.0018961983;	0.98609483;	V-type proton ATPase subunit G OS=Saccharomyces cerevisiae (strain ATCC 204508 / S288c) OX=559292 GN=VMA10 PE=1 SV=1 ;	0	11
P26754;	RFA2	29.7;	3	4	2.879342E-4;	0.9815271;	Replication factor A protein 2 OS=Saccharomyces cerevisiae (strain ATCC 204508 / S288c) OX=559292 GN=RFA2 PE=1 SV=1 ;	0	4
P22515;	UBA1	29.6;	23	31	5.9491873E-4;	0.9769696;	Ubiquitin-activating enzyme E1 1 OS=Saccharomyces cerevisiae (strain ATCC 204508 / S288c) OX=559292 GN=UBA1 PE=1 SV=2 ;	0	31
P53303;	ZPR1	29.4;	10	18	7.2783366E-4;	0.9678863;	Zinc finger protein ZPR1 OS=Saccharomyces cerevisiae (strain ATCC 204508 / S288c) OX=559292 GN=ZPR1 PE=1 SV=1 ;	0	18
Q00764;	TPS1	29.3;	9	18	7.146003E-4;	0.9633602;	Alpha,alpha-trehalose-phosphate synthase [UDP-forming] 56 kDa subunit OS=Saccharomyces cerevisiae (strain ATCC 204508 / S288c) OX=559292 GN=TPS1 PE=1 SV=2 ;	0	18
P21734;	UBC1	29.3;	3	4	3.6560948E-4;	0.9633602;	Ubiquitin-conjugating enzyme E2 1 OS=Saccharomyces cerevisiae (strain ATCC 204508 / S288c) OX=559292 GN=UBC1 PE=1 SV=1 ;	0	4
P35997;P38711;	RPS27A RPS27B	29.3;29.3;	4	7	0.0016775678;0.0016775678;	0.9633602;0.9633602;	40S ribosomal protein S27-A OS=Saccharomyces cerevisiae (strain ATCC 204508 / S288c) OX=559292 GN=RPS27A PE=1 SV=1 ;40S ribosomal protein S27-B OS=Saccharomyces cerevisiae (strain ATCC 204508 / S288c) OX=559292 GN=RPS27B PE=1 SV=1 ;	0	7
P36105;P38754;	RPL14A RPL14B	29;29;	7	14	0.0019936312;0.0019936312;	0.9498446;0.9498446;	60S ribosomal protein L14-A OS=Saccharomyces cerevisiae (strain ATCC 204508 / S288c) OX=559292 GN=RPL14A PE=1 SV=1 ;60S ribosomal protein L14-B OS=Saccharomyces cerevisiae (strain ATCC 204508 / S288c) OX=559292 GN=RPL14B PE=1 SV=1 ;	0	14
P17423;	THR1	28.9;	8	16	8.8073994E-4;	0.94536006;	Homoserine kinase OS=Saccharomyces cerevisiae (strain ATCC 204508 / S288c) OX=559292 GN=THR1 PE=1 SV=4 ;	0	16
P05748;	RPL15A	28.9;	9	19	0.0018302876;	0.94536006;	60S ribosomal protein L15-A OS=Saccharomyces cerevisiae (strain ATCC 204508 / S288c) OX=559292 GN=RPL15A PE=1 SV=3 ;	0	19
P11745;	RNA1	28.7;	10	17	8.208247E-4;	0.936422;	Ran GTPase-activating protein 1 OS=Saccharomyces cerevisiae (strain ATCC 204508 / S288c) OX=559292 GN=RNA1 PE=1 SV=2 ;	0	17
P40991;	NOP2	28.5;	9	16	5.08777E-4;	0.9275249;	25S rRNA (cytosine(2870)-C(5))-methyltransferase OS=Saccharomyces cerevisiae (strain ATCC 204508 / S288c) OX=559292 GN=NOP2 PE=1 SV=1 ;	0	16
P40024;	ARB1	28.4;	16	20	6.443117E-4;	0.92309177;	ABC transporter ATP-binding protein ARB1 OS=Saccharomyces cerevisiae (strain ATCC 204508 / S288c) OX=559292 GN=ARB1 PE=1 SV=1 ;	0	20
P38707;	DED81	28.2;	13	28	9.932171E-4;	0.914256;	Asparagine--tRNA ligase, cytoplasmic OS=Saccharomyces cerevisiae (strain ATCC 204508 / S288c) OX=559292 GN=DED81 PE=1 SV=1 ;	0	28
Q01855;	RPS15	28.2;	4	11	0.0015223001;	0.914256;	40S ribosomal protein S15 OS=Saccharomyces cerevisiae (strain ATCC 204508 / S288c) OX=559292 GN=RPS15 PE=1 SV=1 ;	0	11
Q01080;	RPA49	28;	6	9	4.261773E-4;	0.9054607;	DNA-directed RNA polymerase I subunit RPA49 OS=Saccharomyces cerevisiae (strain ATCC 204508 / S288c) OX=559292 GN=RPA49 PE=1 SV=2 ;	0	9
P33201;	MRT4	28;	5	10	8.326911E-4;	0.9054607;	Ribosome assembly factor MRT4 OS=Saccharomyces cerevisiae (strain ATCC 204508 / S288c) OX=559292 GN=MRT4 PE=1 SV=1 ;	0	10
P54113;	ADE16	27.9;	12	14	4.6551798E-4;	0.9010782;	Bifunctional purine biosynthesis protein ADE16 OS=Saccharomyces cerevisiae (strain ATCC 204508 / S288c) OX=559292 GN=ADE16 PE=1 SV=1 ;	0	14
P10869;	HOM3	27.9;	14	20	7.4578787E-4;	0.9010782;	Aspartokinase OS=Saccharomyces cerevisiae (strain ATCC 204508 / S288c) OX=559292 GN=HOM3 PE=1 SV=2 ;	0	20
Q05775;	HCR1	27.9;	6	8	5.932531E-4;	0.9010782;	Eukaryotic translation initiation factor 3 subunit J OS=Saccharomyces cerevisiae (strain ATCC 204508 / S288c) OX=559292 GN=HCR1 PE=1 SV=1 ;	0	8
P22203;	VMA4	27.9;	7	12	0.0010120949;	0.9010782;	V-type proton ATPase subunit E OS=Saccharomyces cerevisiae (strain ATCC 204508 / S288c) OX=559292 GN=VMA4 PE=1 SV=4 ;	0	12
P28274;	URA7	27.8;	15	24	8.145703E-4;	0.89670587;	CTP synthase 1 OS=Saccharomyces cerevisiae (strain ATCC 204508 / S288c) OX=559292 GN=URA7 PE=1 SV=2 ;	0	24
P07280;P07281;	RPS19A RPS19B	27.8;27.8;	6	15	0.0020470321;0.0020470321;	0.89670587;0.89670587;	40S ribosomal protein S19-A OS=Saccharomyces cerevisiae (strain ATCC 204508 / S288c) OX=559292 GN=RPS19A PE=1 SV=2 ;40S ribosomal protein S19-B OS=Saccharomyces cerevisiae (strain ATCC 204508 / S288c) OX=559292 GN=RPS19B PE=1 SV=2 ;	0	15
P0CX29;P0CX30;	RPS23A RPS23B	27.6;27.6;	6	19	0.0025750252;0.0025750252;	0.8879913;0.8879913;	40S ribosomal protein S23-A OS=Saccharomyces cerevisiae (strain ATCC 204508 / S288c) OX=559292 GN=RPS23A PE=1 SV=1 ;40S ribosomal protein S23-B OS=Saccharomyces cerevisiae (strain ATCC 204508 / S288c) OX=559292 GN=RPS23B PE=1 SV=1 ;	0	19
P43588;	RPN11	27.5;	8	16	0.00102753;	0.8836491;	Ubiquitin carboxyl-terminal hydrolase RPN11 OS=Saccharomyces cerevisiae (strain ATCC 204508 / S288c) OX=559292 GN=RPN11 PE=1 SV=1 ;	0	16
P03965;	CPA2	27.2;	22	34	5.9763086E-4;	0.87068224;	Carbamoyl-phosphate synthase arginine-specific large chain OS=Saccharomyces cerevisiae (strain ATCC 204508 / S288c) OX=559292 GN=CPA2 PE=1 SV=1 ;	0	34
Q12159;	YRA1	27;	6	10	8.695358E-4;	0.86208713;	RNA annealing protein YRA1 OS=Saccharomyces cerevisiae (strain ATCC 204508 / S288c) OX=559292 GN=YRA1 PE=1 SV=2 ;	0	10
P0C0W9;Q3E757;	RPL11A RPL11B	27;27;	6	11	0.0012423368;0.0012423368;	0.86208713;0.86208713;	60S ribosomal protein L11-A OS=Saccharomyces cerevisiae (strain ATCC 204508 / S288c) OX=559292 GN=RPL11A PE=1 SV=2 ;60S ribosomal protein L11-B OS=Saccharomyces cerevisiae (strain ATCC 204508 / S288c) OX=559292 GN=RPL11B PE=1 SV=3 ;	0	11
P26755;	RFA3	27;	2	2	3.2215586E-4;	0.86208713;	Replication factor A protein 3 OS=Saccharomyces cerevisiae (strain ATCC 204508 / S288c) OX=559292 GN=RFA3 PE=1 SV=1 ;	0	2
P53731;	ARC35	26.9;	6	6	3.4476334E-4;	0.8578044;	Actin-related protein 2/3 complex subunit 2 OS=Saccharomyces cerevisiae (strain ATCC 204508 / S288c) OX=559292 GN=ARC35 PE=1 SV=1 ;	0	6
P39076;	CCT2	26.8;	9	12	4.474727E-4;	0.8535316;	T-complex protein 1 subunit beta OS=Saccharomyces cerevisiae (strain ATCC 204508 / S288c) OX=559292 GN=CCT2 PE=1 SV=1 ;	0	12
P32497;	NIP1	26.7;	19	33	7.986451E-4;	0.8492687;	Eukaryotic translation initiation factor 3 subunit C OS=Saccharomyces cerevisiae (strain ATCC 204508 / S288c) OX=559292 GN=NIP1 PE=1 SV=2 ;	0	33
P39683;	NPT1	26.6;	8	14	6.4130797E-4;	0.8450154;	Nicotinate phosphoribosyltransferase OS=Saccharomyces cerevisiae (strain ATCC 204508 / S288c) OX=559292 GN=NPT1 PE=1 SV=3 ;	0	14
P46367;	ALD4	26.4;	8	17	6.436911E-4;	0.8365383;	Potassium-activated aldehyde dehydrogenase, mitochondrial OS=Saccharomyces cerevisiae (strain ATCC 204508 / S288c) OX=559292 GN=ALD4 PE=1 SV=2 ;	0	17
P32529;	RPA12	26.4;	2	6	9.4327243E-4;	0.8365383;	DNA-directed RNA polymerase I subunit RPA12 OS=Saccharomyces cerevisiae (strain ATCC 204508 / S288c) OX=559292 GN=RPA12 PE=1 SV=1 ;	0	6
P38075;	PDX3	26.3;	4	7	6.033358E-4;	0.8323144;	Pyridoxamine 5'-phosphate oxidase OS=Saccharomyces cerevisiae (strain ATCC 204508 / S288c) OX=559292 GN=PDX3 PE=1 SV=1 ;	0	7
P0CX49;P0CX50;	RPL18A RPL18B	26.3;26.3;	4	11	0.001162186;0.001162186;	0.8323144;0.8323144;	60S ribosomal protein L18-A OS=Saccharomyces cerevisiae (strain ATCC 204508 / S288c) OX=559292 GN=RPL18A PE=1 SV=1 ;60S ribosomal protein L18-B OS=Saccharomyces cerevisiae (strain ATCC 204508 / S288c) OX=559292 GN=RPL18B PE=1 SV=1 ;	0	11
P11353;	HEM13	26.2;	4	7	4.1939196E-4;	0.8281002;	Oxygen-dependent coproporphyrinogen-III oxidase OS=Saccharomyces cerevisiae (strain ATCC 204508 / S288c) OX=559292 GN=HEM13 PE=1 SV=2 ;	0	7
P36136;	SHB17	26.2;	5	6	4.3508876E-4;	0.8281002;	Sedoheptulose 1,7-bisphosphatase OS=Saccharomyces cerevisiae (strain ATCC 204508 / S288c) OX=559292 GN=SHB17 PE=1 SV=1 ;	0	6
P41056;	RPL33B	26.2;	3	5	9.182948E-4;	0.8281002;	60S ribosomal protein L33-B OS=Saccharomyces cerevisiae (strain ATCC 204508 / S288c) OX=559292 GN=RPL33B PE=1 SV=2 ;	0	5
P05744;	RPL33A	26.2;	5	10	0.0018365897;	0.8281002;	60S ribosomal protein L33-A OS=Saccharomyces cerevisiae (strain ATCC 204508 / S288c) OX=559292 GN=RPL33A PE=1 SV=3 ;	0	10
P32590;	SSE2	26.1;	20	36	0.0010208576;	0.8238957;	Heat shock protein homolog SSE2 OS=Saccharomyces cerevisiae (strain ATCC 204508 / S288c) OX=559292 GN=SSE2 PE=1 SV=3 ;	0	36
P02293;P02294;	HTB1 HTB2	26;26;	3	3	4.5003457E-4;4.5003457E-4;	0.81970084;0.81970084;	Histone H2B.1 OS=Saccharomyces cerevisiae (strain ATCC 204508 / S288c) OX=559292 GN=HTB1 PE=1 SV=2 ;Histone H2B.2 OS=Saccharomyces cerevisiae (strain ATCC 204508 / S288c) OX=559292 GN=HTB2 PE=1 SV=2 ;	0	3
P32496;	RPN12	25.9;	4	9	6.454875E-4;	0.81551564;	26S proteasome regulatory subunit RPN12 OS=Saccharomyces cerevisiae (strain ATCC 204508 / S288c) OX=559292 GN=RPN12 PE=1 SV=3 ;	0	9
P28777;	ARO2	25.8;	8	16	8.362344E-4;	0.8113401;	Chorismate synthase OS=Saccharomyces cerevisiae (strain ATCC 204508 / S288c) OX=559292 GN=ARO2 PE=1 SV=1 ;	0	16
P25719;	CPR3	25.8;	6	13	0.0014036793;	0.8113401;	Peptidyl-prolyl cis-trans isomerase C, mitochondrial OS=Saccharomyces cerevisiae (strain ATCC 204508 / S288c) OX=559292 GN=CPR3 PE=1 SV=1 ;	0	13
P38197;	YBL036C	25.7;	4	7	5.352551E-4;	0.8071741;	Pyridoxal phosphate homeostasis protein OS=Saccharomyces cerevisiae (strain ATCC 204508 / S288c) OX=559292 GN=YBL036C PE=1 SV=1 ;	0	7
P00044;	CYC1	25.7;	2	3	5.408672E-4;	0.8071741;	Cytochrome c iso-1 OS=Saccharomyces cerevisiae (strain ATCC 204508 / S288c) OX=559292 GN=CYC1 PE=1 SV=2 ;	0	3
P07263;	HTS1	25.6;	15	19	6.8384374E-4;	0.80301774;	Histidine--tRNA ligase, mitochondrial OS=Saccharomyces cerevisiae (strain ATCC 204508 / S288c) OX=559292 GN=HTS1 PE=1 SV=2 ;	0	19
P38845;	CRP1	25.6;	5	11	4.648744E-4;	0.80301774;	Cruciform DNA-recognizing protein 1 OS=Saccharomyces cerevisiae (strain ATCC 204508 / S288c) OX=559292 GN=CRP1 PE=1 SV=1 ;	0	11
P00431;	CCP1	25.5;	4	5	2.7218155E-4;	0.7988709;	Cytochrome c peroxidase, mitochondrial OS=Saccharomyces cerevisiae (strain ATCC 204508 / S288c) OX=559292 GN=CCP1 PE=1 SV=2 ;	0	5
P53184;	PNC1	25.5;	3	3	2.7293764E-4;	0.7988709;	Nicotinamidase OS=Saccharomyces cerevisiae (strain ATCC 204508 / S288c) OX=559292 GN=PNC1 PE=1 SV=1 ;	0	3
P14126;	RPL3	25.3;	15	28	0.0014218146;	0.7906058;	60S ribosomal protein L3 OS=Saccharomyces cerevisiae (strain ATCC 204508 / S288c) OX=559292 GN=RPL3 PE=1 SV=4 ;	0	28
P09064;	SUI3	25.3;	5	7	4.8266863E-4;	0.7906058;	Eukaryotic translation initiation factor 2 subunit beta OS=Saccharomyces cerevisiae (strain ATCC 204508 / S288c) OX=559292 GN=SUI3 PE=1 SV=2 ;	0	7
P07342;	ILV2	25.2;	13	18	5.148867E-4;	0.7864876;	Acetolactate synthase catalytic subunit, mitochondrial OS=Saccharomyces cerevisiae (strain ATCC 204508 / S288c) OX=559292 GN=ILV2 PE=1 SV=1 ;	0	18
P39078;	CCT4	25.2;	8	13	4.83844E-4;	0.7864876;	T-complex protein 1 subunit delta OS=Saccharomyces cerevisiae (strain ATCC 204508 / S288c) OX=559292 GN=CCT4 PE=1 SV=2 ;	0	13
P25631;	YCR051W	25.2;	3	4	3.5408125E-4;	0.7864876;	Ankyrin repeat-containing protein YCR051W OS=Saccharomyces cerevisiae (strain ATCC 204508 / S288c) OX=559292 GN=YCR051W PE=1 SV=1 ;	0	4
P40040;	THO1	25.2;	2	2	1.8028906E-4;	0.7864876;	Protein THO1 OS=Saccharomyces cerevisiae (strain ATCC 204508 / S288c) OX=559292 GN=THO1 PE=1 SV=1 ;	0	2
P53622;	COP1	25.1;	17	26	4.2542818E-4;	0.7823788;	Coatomer subunit alpha OS=Saccharomyces cerevisiae (strain ATCC 204508 / S288c) OX=559292 GN=COP1 PE=1 SV=2 ;	0	26
Q12449;	AHA1	25.1;	6	9	5.053245E-4;	0.7823788;	Hsp90 co-chaperone AHA1 OS=Saccharomyces cerevisiae (strain ATCC 204508 / S288c) OX=559292 GN=AHA1 PE=1 SV=1 ;	0	9
P09734;	TUB3	24.9;	7	10	4.4160694E-4;	0.7741895;	Tubulin alpha-3 chain OS=Saccharomyces cerevisiae (strain ATCC 204508 / S288c) OX=559292 GN=TUB3 PE=1 SV=1 ;	0	10
P18899;	DDR48	24.9;	3	4	1.8280474E-4;	0.7741895;	Stress protein DDR48 OS=Saccharomyces cerevisiae (strain ATCC 204508 / S288c) OX=559292 GN=DDR48 PE=1 SV=4 ;	0	4
P36013;	MAE1	24.8;	9	14	4.1124236E-4;	0.77010894;	NAD-dependent malic enzyme, mitochondrial OS=Saccharomyces cerevisiae (strain ATCC 204508 / S288c) OX=559292 GN=MAE1 PE=1 SV=1 ;	0	14
P40032;	TPA1	24.8;	10	11	3.3566242E-4;	0.77010894;	Prolyl 3,4-dihydroxylase TPA1 OS=Saccharomyces cerevisiae (strain ATCC 204508 / S288c) OX=559292 GN=TPA1 PE=1 SV=1 ;	0	11
Q03774;	TRM82	24.8;	7	10	4.4260157E-4;	0.77010894;	tRNA (guanine-N(7)-)-methyltransferase non-catalytic subunit TRM82 OS=Saccharomyces cerevisiae (strain ATCC 204508 / S288c) OX=559292 GN=TRM82 PE=1 SV=1 ;	0	10
P53909;	AAH1	24.8;	4	4	2.2653036E-4;	0.77010894;	Adenine deaminase OS=Saccharomyces cerevisiae (strain ATCC 204508 / S288c) OX=559292 GN=AAH1 PE=1 SV=1 ;	0	4
P22137;	CHC1	24.7;	27	39	4.6364724E-4;	0.7660378;	Clathrin heavy chain OS=Saccharomyces cerevisiae (strain ATCC 204508 / S288c) OX=559292 GN=CHC1 PE=1 SV=1 ;	0	39
P32835;P32836;	GSP1 GSP2	24.7;24.5;	7	12	0.001076795;0.0010719005;	0.7660378;0.7579236;	GTP-binding nuclear protein GSP1/CNR1 OS=Saccharomyces cerevisiae (strain ATCC 204508 / S288c) OX=559292 GN=GSP1 PE=1 SV=1 ;GTP-binding nuclear protein GSP2/CNR2 OS=Saccharomyces cerevisiae (strain ATCC 204508 / S288c) OX=559292 GN=GSP2 PE=1 SV=1 ;	0	12
P41921;	GLR1	24.6;	6	10	4.0686355E-4;	0.7619761;	Glutathione reductase OS=Saccharomyces cerevisiae (strain ATCC 204508 / S288c) OX=559292 GN=GLR1 PE=1 SV=2 ;	0	10
P38249;	RPG1	24.5;	18	29	5.911761E-4;	0.7579236;	Eukaryotic translation initiation factor 3 subunit A OS=Saccharomyces cerevisiae (strain ATCC 204508 / S288c) OX=559292 GN=RPG1 PE=1 SV=1 ;	0	29
P14742;	GFA1	24.5;	11	14	3.8371148E-4;	0.7579236;	Glutamine--fructose-6-phosphate aminotransferase [isomerizing] OS=Saccharomyces cerevisiae (strain ATCC 204508 / S288c) OX=559292 GN=GFA1 PE=1 SV=4 ;	0	14
P16467;	PDC5	24.5;	18	71	0.0024782543;	0.7579236;	Pyruvate decarboxylase isozyme 2 OS=Saccharomyces cerevisiae (strain ATCC 204508 / S288c) OX=559292 GN=PDC5 PE=1 SV=4 ;	0	71
Q07505;	YDL086W	24.5;	4	7	5.0388486E-4;	0.7579236;	Putative carboxymethylenebutenolidase OS=Saccharomyces cerevisiae (strain ATCC 204508 / S288c) OX=559292 GN=YDL086W PE=1 SV=1 ;	0	7
Q12305;	RDL1	24.5;	2	2	2.8275553E-4;	0.7579236;	Thiosulfate:glutathione sulfurtransferase OS=Saccharomyces cerevisiae (strain ATCC 204508 / S288c) OX=559292 GN=RDL1 PE=1 SV=1 ;	0	2
P33322;	CBF5	24.4;	12	16	6.509817E-4;	0.7538805;	H/ACA ribonucleoprotein complex subunit CBF5 OS=Saccharomyces cerevisiae (strain ATCC 204508 / S288c) OX=559292 GN=CBF5 PE=1 SV=1 ;	0	16
P27476;	NSR1	24.4;	10	12	5.69609E-4;	0.7538805;	Nuclear localization sequence-binding protein OS=Saccharomyces cerevisiae (strain ATCC 204508 / S288c) OX=559292 GN=NSR1 PE=1 SV=1 ;	0	12
P32861;	UGP1	24.2;	11	15	5.9072673E-4;	0.7458222;	UTP--glucose-1-phosphate uridylyltransferase OS=Saccharomyces cerevisiae (strain ATCC 204508 / S288c) OX=559292 GN=UGP1 PE=1 SV=1 ;	0	15
P21243;	SCL1	24.2;	6	11	8.5780397E-4;	0.7458222;	Proteasome subunit alpha type-1 OS=Saccharomyces cerevisiae (strain ATCC 204508 / S288c) OX=559292 GN=SCL1 PE=1 SV=1 ;	0	11
P39567;	IMD1	24.1;	13	30	0.0014628915;	0.74180686;	Putative inosine-5'-monophosphate dehydrogenase 1 OS=Saccharomyces cerevisiae (strain ATCC 204508 / S288c) OX=559292 GN=IMD1 PE=5 SV=1 ;	0	30
P08524;	ERG20	24.1;	11	16	8.9325046E-4;	0.74180686;	Farnesyl pyrophosphate synthase OS=Saccharomyces cerevisiae (strain ATCC 204508 / S288c) OX=559292 GN=ERG20 PE=1 SV=2 ;	0	16
P35197;	GCS1	24.1;	4	6	3.349689E-4;	0.74180686;	ADP-ribosylation factor GTPase-activating protein GCS1 OS=Saccharomyces cerevisiae (strain ATCC 204508 / S288c) OX=559292 GN=GCS1 PE=1 SV=1 ;	0	6
P40202;	CCS1	24.1;	4	6	4.7353032E-4;	0.74180686;	Superoxide dismutase 1 copper chaperone OS=Saccharomyces cerevisiae (strain ATCC 204508 / S288c) OX=559292 GN=CCS1 PE=1 SV=1 ;	0	6
P04801;	THS1	24;	21	37	9.906074E-4;	0.73780084;	Threonine--tRNA ligase, cytoplasmic OS=Saccharomyces cerevisiae (strain ATCC 204508 / S288c) OX=559292 GN=THS1 PE=1 SV=2 ;	0	37
P32598;	GLC7	24;	5	11	6.928417E-4;	0.73780084;	Serine/threonine-protein phosphatase PP1-2 OS=Saccharomyces cerevisiae (strain ATCC 204508 / S288c) OX=559292 GN=GLC7 PE=1 SV=1 ;	0	11
P23638;	PRE9	24;	7	10	7.616864E-4;	0.73780084;	Proteasome subunit alpha type-3 OS=Saccharomyces cerevisiae (strain ATCC 204508 / S288c) OX=559292 GN=PRE9 PE=1 SV=1 ;	0	10
P33331;	NTF2	24;	3	12	0.0018865449;	0.73780084;	Nuclear transport factor 2 OS=Saccharomyces cerevisiae (strain ATCC 204508 / S288c) OX=559292 GN=NTF2 PE=1 SV=2 ;	0	12
P19414;	ACO1	23.9;	15	21	5.304392E-4;	0.733804;	Aconitate hydratase, mitochondrial OS=Saccharomyces cerevisiae (strain ATCC 204508 / S288c) OX=559292 GN=ACO1 PE=1 SV=2 ;	0	21
P00899;	TRP2	23.9;	8	17	6.589263E-4;	0.733804;	Anthranilate synthase component 1 OS=Saccharomyces cerevisiae (strain ATCC 204508 / S288c) OX=559292 GN=TRP2 PE=1 SV=4 ;	0	17
P04456;	RPL25	23.9;	3	8	0.0011071273;	0.733804;	60S ribosomal protein L25 OS=Saccharomyces cerevisiae (strain ATCC 204508 / S288c) OX=559292 GN=RPL25 PE=1 SV=4 ;	0	8
P41911;	GPD2	23.6;	6	7	3.1263765E-4;	0.72186863;	Glycerol-3-phosphate dehydrogenase [NAD(+)] 2, mitochondrial OS=Saccharomyces cerevisiae (strain ATCC 204508 / S288c) OX=559292 GN=GPD2 PE=1 SV=2 ;	0	7
P00427;	COX6	23.6;	2	3	3.983414E-4;	0.72186863;	Cytochrome c oxidase subunit 6, mitochondrial OS=Saccharomyces cerevisiae (strain ATCC 204508 / S288c) OX=559292 GN=COX6 PE=1 SV=1 ;	0	3
P34223;	SHP1	23.4;	6	8	3.7165976E-4;	0.7139573;	UBX domain-containing protein 1 OS=Saccharomyces cerevisiae (strain ATCC 204508 / S288c) OX=559292 GN=SHP1 PE=1 SV=1 ;	0	8
Q12118;	SGT2	23.4;	8	16	9.087403E-4;	0.7139573;	Small glutamine-rich tetratricopeptide repeat-containing protein 2 OS=Saccharomyces cerevisiae (strain ATCC 204508 / S288c) OX=559292 GN=SGT2 PE=1 SV=1 ;	0	16
P32610;	VMA8	23.4;	4	6	4.6058226E-4;	0.7139573;	V-type proton ATPase subunit D OS=Saccharomyces cerevisiae (strain ATCC 204508 / S288c) OX=559292 GN=VMA8 PE=1 SV=1 ;	0	6
P25451;	PUP3	23.4;	4	6	5.7516614E-4;	0.7139573;	Proteasome subunit beta type-3 OS=Saccharomyces cerevisiae (strain ATCC 204508 / S288c) OX=559292 GN=PUP3 PE=1 SV=1 ;	0	6
Q12178;	FCY1	23.4;	3	3	3.731299E-4;	0.7139573;	Cytosine deaminase OS=Saccharomyces cerevisiae (strain ATCC 204508 / S288c) OX=559292 GN=FCY1 PE=1 SV=1 ;	0	3
P09435;	SSA3	23.3;	22	76	0.0023012552;	0.7100153;	Heat shock protein SSA3 OS=Saccharomyces cerevisiae (strain ATCC 204508 / S288c) OX=559292 GN=SSA3 PE=1 SV=3 ;	0	76
P17709;	GLK1	23.2;	9	15	5.895453E-4;	0.70608246;	Glucokinase-1 OS=Saccharomyces cerevisiae (strain ATCC 204508 / S288c) OX=559292 GN=GLK1 PE=1 SV=1 ;	0	15
P23180;	AIM17	23.2;	7	9	3.803518E-4;	0.70608246;	Probable oxidoreductase AIM17 OS=Saccharomyces cerevisiae (strain ATCC 204508 / S288c) OX=559292 GN=AIM17 PE=1 SV=2 ;	0	9
P35184;	SQT1	23.2;	8	16	7.295224E-4;	0.70608246;	Ribosome assembly protein SQT1 OS=Saccharomyces cerevisiae (strain ATCC 204508 / S288c) OX=559292 GN=SQT1 PE=1 SV=2 ;	0	16
Q04491;	SEC13	23.2;	4	4	2.6466677E-4;	0.70608246;	Protein transport protein SEC13 OS=Saccharomyces cerevisiae (strain ATCC 204508 / S288c) OX=559292 GN=SEC13 PE=1 SV=1 ;	0	4
Q12335;	PST2	23.2;	3	7	6.947503E-4;	0.70608246;	Protoplast secreted protein 2 OS=Saccharomyces cerevisiae (strain ATCC 204508 / S288c) OX=559292 GN=PST2 PE=1 SV=1 ;	0	7
P04037;	COX4	23.2;	2	3	3.803518E-4;	0.70608246;	Cytochrome c oxidase subunit 4, mitochondrial OS=Saccharomyces cerevisiae (strain ATCC 204508 / S288c) OX=559292 GN=COX4 PE=1 SV=1 ;	0	3
P42943;	CCT7	23.1;	9	16	5.7168026E-4;	0.7021586;	T-complex protein 1 subunit eta OS=Saccharomyces cerevisiae (strain ATCC 204508 / S288c) OX=559292 GN=CCT7 PE=1 SV=1 ;	0	16
P43616;	DUG1	23.1;	10	17	6.94544E-4;	0.7021586;	Cys-Gly metallodipeptidase DUG1 OS=Saccharomyces cerevisiae (strain ATCC 204508 / S288c) OX=559292 GN=DUG1 PE=1 SV=1 ;	0	17
P34167;	TIF3	22.7;	5	11	4.957949E-4;	0.6865531;	Eukaryotic translation initiation factor 4B OS=Saccharomyces cerevisiae (strain ATCC 204508 / S288c) OX=559292 GN=TIF3 PE=1 SV=1 ;	0	11
P07257;	QCR2	22.6;	7	8	4.2720675E-4;	0.68267405;	Cytochrome b-c1 complex subunit 2, mitochondrial OS=Saccharomyces cerevisiae (strain ATCC 204508 / S288c) OX=559292 GN=QCR2 PE=1 SV=1 ;	0	8
P00331;	ADH2	22.4;	7	23	0.0012988066;	0.67494285;	Alcohol dehydrogenase 2 OS=Saccharomyces cerevisiae (strain ATCC 204508 / S288c) OX=559292 GN=ADH2 PE=1 SV=3 ;	0	23
P32463;	ACP1	22.4;	3	3	4.7163622E-4;	0.67494285;	Acyl carrier protein, mitochondrial OS=Saccharomyces cerevisiae (strain ATCC 204508 / S288c) OX=559292 GN=ACP1 PE=1 SV=1 ;	0	3
P35842;	PHO11	22.3;	5	12	5.0496386E-4;	0.6710906;	Acid phosphatase PHO11 OS=Saccharomyces cerevisiae (strain ATCC 204508 / S288c) OX=559292 GN=PHO11 PE=1 SV=1 ;	0	12
P38693;	PHO12	22.3;	5	10	4.208032E-4;	0.6710906;	Acid phosphatase PHO12 OS=Saccharomyces cerevisiae (strain ATCC 204508 / S288c) OX=559292 GN=PHO12 PE=1 SV=1 ;	0	10
P07256;	COR1	22.3;	6	7	3.010078E-4;	0.6710906;	Cytochrome b-c1 complex subunit 1, mitochondrial OS=Saccharomyces cerevisiae (strain ATCC 204508 / S288c) OX=559292 GN=COR1 PE=1 SV=1 ;	0	7
Q05584;	GLO2	22.3;	5	8	5.737667E-4;	0.6710906;	Hydroxyacylglutathione hydrolase, cytoplasmic isozyme OS=Saccharomyces cerevisiae (strain ATCC 204508 / S288c) OX=559292 GN=GLO2 PE=1 SV=1 ;	0	8
Q03940;	RVB1	22.2;	6	7	2.9710706E-4;	0.6672472;	RuvB-like protein 1 OS=Saccharomyces cerevisiae (strain ATCC 204508 / S288c) OX=559292 GN=RVB1 PE=1 SV=1 ;	0	7
Q01560;	NPL3	22;	5	10	4.7467413E-4;	0.6595869;	Nucleolar protein 3 OS=Saccharomyces cerevisiae (strain ATCC 204508 / S288c) OX=559292 GN=NPL3 PE=1 SV=1 ;	0	10
P38791;	DYS1	22;	5	7	3.5545364E-4;	0.6595869;	Deoxyhypusine synthase OS=Saccharomyces cerevisiae (strain ATCC 204508 / S288c) OX=559292 GN=DYS1 PE=1 SV=1 ;	0	7
Q12265;	PRS5	21.8;	9	11	4.3581976E-4;	0.6519618;	Ribose-phosphate pyrophosphokinase 5 OS=Saccharomyces cerevisiae (strain ATCC 204508 / S288c) OX=559292 GN=PRS5 PE=1 SV=1 ;	0	11
P46969;	RPE1	21.8;	3	5	4.1284686E-4;	0.6519618;	Ribulose-phosphate 3-epimerase OS=Saccharomyces cerevisiae (strain ATCC 204508 / S288c) OX=559292 GN=RPE1 PE=1 SV=1 ;	0	5
Q07623;	NOP6	21.8;	5	8	6.9872034E-4;	0.6519618;	Nucleolar protein 6 OS=Saccharomyces cerevisiae (strain ATCC 204508 / S288c) OX=559292 GN=NOP6 PE=1 SV=1 ;	0	8
P39726;	GCV3	21.8;	3	5	5.7798554E-4;	0.6519618;	Glycine cleavage system H protein, mitochondrial OS=Saccharomyces cerevisiae (strain ATCC 204508 / S288c) OX=559292 GN=GCV3 PE=1 SV=3 ;	0	5
P06787;	CMD1	21.8;	4	4	5.347349E-4;	0.6519618;	Calmodulin OS=Saccharomyces cerevisiae (strain ATCC 204508 / S288c) OX=559292 GN=CMD1 PE=1 SV=1 ;	0	4
P22138;	RPA135	21.7;	11	16	2.6136672E-4;	0.64816236;	DNA-directed RNA polymerase I subunit RPA135 OS=Saccharomyces cerevisiae (strain ATCC 204508 / S288c) OX=559292 GN=RPA135 PE=1 SV=1 ;	0	16
P31539;	HSP104	21.6;	17	21	4.5449525E-4;	0.64437175;	Heat shock protein 104 OS=Saccharomyces cerevisiae (strain ATCC 204508 / S288c) OX=559292 GN=HSP104 PE=1 SV=2 ;	0	21
Q12522;	TIF6	21.6;	5	9	7.2189217E-4;	0.64437175;	Eukaryotic translation initiation factor 6 OS=Saccharomyces cerevisiae (strain ATCC 204508 / S288c) OX=559292 GN=TIF6 PE=1 SV=1 ;	0	9
P07260;	CDC33	21.6;	4	6	5.5356364E-4;	0.64437175;	Eukaryotic translation initiation factor 4E OS=Saccharomyces cerevisiae (strain ATCC 204508 / S288c) OX=559292 GN=CDC33 PE=1 SV=1 ;	0	6
P38764;	RPN1	21.5;	15	24	4.7496095E-4;	0.64058983;	26S proteasome regulatory subunit RPN1 OS=Saccharomyces cerevisiae (strain ATCC 204508 / S288c) OX=559292 GN=RPN1 PE=1 SV=3 ;	0	24
P22202;	SSA4	21.5;	20	83	0.0025406156;	0.64058983;	Heat shock protein SSA4 OS=Saccharomyces cerevisiae (strain ATCC 204508 / S288c) OX=559292 GN=SSA4 PE=1 SV=3 ;	0	83
P00890;	CIT1	21.5;	8	11	4.5128725E-4;	0.64058983;	Citrate synthase, mitochondrial OS=Saccharomyces cerevisiae (strain ATCC 204508 / S288c) OX=559292 GN=CIT1 PE=1 SV=2 ;	0	11
P19454;	CKA2	21.5;	5	5	2.8984528E-4;	0.64058983;	Casein kinase II subunit alpha' OS=Saccharomyces cerevisiae (strain ATCC 204508 / S288c) OX=559292 GN=CKA2 PE=1 SV=2 ;	0	5
P47079;	CCT8	21.3;	8	19	6.573568E-4;	0.633052;	T-complex protein 1 subunit theta OS=Saccharomyces cerevisiae (strain ATCC 204508 / S288c) OX=559292 GN=CCT8 PE=1 SV=1 ;	0	19
P32454;	APE2	21.2;	12	26	5.367009E-4;	0.62929606;	Aminopeptidase 2, mitochondrial OS=Saccharomyces cerevisiae (strain ATCC 204508 / S288c) OX=559292 GN=APE2 PE=1 SV=4 ;	0	26
P38861;	NMD3	21.2;	6	7	2.6556093E-4;	0.62929606;	60S ribosomal export protein NMD3 OS=Saccharomyces cerevisiae (strain ATCC 204508 / S288c) OX=559292 GN=NMD3 PE=1 SV=3 ;	0	7
P40347;	LTP1	21.1;	2	2	2.4411813E-4;	0.62554884;	Low molecular weight phosphotyrosine protein phosphatase OS=Saccharomyces cerevisiae (strain ATCC 204508 / S288c) OX=559292 GN=LTP1 PE=1 SV=1 ;	0	2
P39077;	CCT3	21;	9	13	4.784075E-4;	0.6218101;	T-complex protein 1 subunit gamma OS=Saccharomyces cerevisiae (strain ATCC 204508 / S288c) OX=559292 GN=CCT3 PE=1 SV=2 ;	0	13
P13188;	GLN4	20.9;	17	27	6.5586E-4;	0.61808;	Glutamine--tRNA ligase OS=Saccharomyces cerevisiae (strain ATCC 204508 / S288c) OX=559292 GN=GLN4 PE=1 SV=2 ;	0	27
P06634;	DED1	20.9;	12	20	6.5071223E-4;	0.61808;	ATP-dependent RNA helicase DED1 OS=Saccharomyces cerevisiae (strain ATCC 204508 / S288c) OX=559292 GN=DED1 PE=1 SV=2 ;	0	20
Q12499;	NOP58	20.9;	9	9	3.4611268E-4;	0.61808;	Nucleolar protein 58 OS=Saccharomyces cerevisiae (strain ATCC 204508 / S288c) OX=559292 GN=NOP58 PE=1 SV=1 ;	0	9
P05318;	RPP1A	20.8;	2	2	3.707832E-4;	0.61435854;	60S acidic ribosomal protein P1-alpha OS=Saccharomyces cerevisiae (strain ATCC 204508 / S288c) OX=559292 GN=RPP1A PE=1 SV=4 ;	0	2
P40525;P87262;	RPL34B RPL34A	20.7;20.7;	2	2	3.2481833E-4;3.2481833E-4;	0.61064565;0.61064565;	60S ribosomal protein L34-B OS=Saccharomyces cerevisiae (strain ATCC 204508 / S288c) OX=559292 GN=RPL34B PE=1 SV=1 ;60S ribosomal protein L34-A OS=Saccharomyces cerevisiae (strain ATCC 204508 / S288c) OX=559292 GN=RPL34A PE=1 SV=1 ;	0	2
P0CX25;P0CX26;	RPL43A RPL43B	20.7;20.7;	2	3	6.4081006E-4;6.4081006E-4;	0.61064565;0.61064565;	60S ribosomal protein L43-A OS=Saccharomyces cerevisiae (strain ATCC 204508 / S288c) OX=559292 GN=RPL43A PE=1 SV=1 ;60S ribosomal protein L43-B OS=Saccharomyces cerevisiae (strain ATCC 204508 / S288c) OX=559292 GN=RPL43B PE=1 SV=1 ;	0	3
P33734;	HIS7	20.5;	7	11	3.9160618E-4;	0.6032454;	Imidazole glycerol phosphate synthase hisHF OS=Saccharomyces cerevisiae (strain ATCC 204508 / S288c) OX=559292 GN=HIS7 PE=1 SV=2 ;	0	11
P40079;	LCP5	20.4;	3	5	2.7523123E-4;	0.599558;	U3 small nucleolar ribonucleoprotein protein LCP5 OS=Saccharomyces cerevisiae (strain ATCC 204508 / S288c) OX=559292 GN=LCP5 PE=1 SV=1 ;	0	5
P32379;	PUP2	20.4;	3	5	3.7791365E-4;	0.599558;	Proteasome subunit alpha type-5 OS=Saccharomyces cerevisiae (strain ATCC 204508 / S288c) OX=559292 GN=PUP2 PE=1 SV=2 ;	0	5
P08566;	ARO1	20.3;	20	32	3.9600016E-4;	0.5958791;	Pentafunctional AROM polypeptide OS=Saccharomyces cerevisiae (strain ATCC 204508 / S288c) OX=559292 GN=ARO1 PE=1 SV=1 ;	0	32
Q12181;	TAH18	20.1;	8	12	3.7852026E-4;	0.58854675;	NADPH-dependent diflavin oxidoreductase 1 OS=Saccharomyces cerevisiae (strain ATCC 204508 / S288c) OX=559292 GN=TAH18 PE=1 SV=1 ;	0	12
P20051;	URA4	20.1;	6	9	4.8588897E-4;	0.58854675;	Dihydroorotase OS=Saccharomyces cerevisiae (strain ATCC 204508 / S288c) OX=559292 GN=URA4 PE=1 SV=2 ;	0	9
P09440;	MIS1	19.9;	11	14	2.8217552E-4;	0.58124804;	C-1-tetrahydrofolate synthase, mitochondrial OS=Saccharomyces cerevisiae (strain ATCC 204508 / S288c) OX=559292 GN=MIS1 PE=1 SV=1 ;	0	14
P00635;	PHO5	19.9;	3	5	2.104016E-4;	0.58124804;	Repressible acid phosphatase OS=Saccharomyces cerevisiae (strain ATCC 204508 / S288c) OX=559292 GN=PHO5 PE=1 SV=2 ;	0	5
P02557;	TUB2	19.9;	8	16	6.880178E-4;	0.58124804;	Tubulin beta chain OS=Saccharomyces cerevisiae (strain ATCC 204508 / S288c) OX=559292 GN=TUB2 PE=1 SV=2 ;	0	16
P07267;	PEP4	19.8;	5	7	3.396557E-4;	0.5776112;	Saccharopepsin OS=Saccharomyces cerevisiae (strain ATCC 204508 / S288c) OX=559292 GN=PEP4 PE=1 SV=1 ;	0	7
Q12154;	GET3	19.8;	5	7	3.8858913E-4;	0.5776112;	ATPase GET3 OS=Saccharomyces cerevisiae (strain ATCC 204508 / S288c) OX=559292 GN=GET3 PE=1 SV=1 ;	0	7
P30656;	PRE2	19.5;	3	4	2.7388864E-4;	0.566751;	Proteasome subunit beta type-5 OS=Saccharomyces cerevisiae (strain ATCC 204508 / S288c) OX=559292 GN=PRE2 PE=1 SV=3 ;	0	4
P40413;	CCT5	19.4;	8	13	4.5457226E-4;	0.56314766;	T-complex protein 1 subunit epsilon OS=Saccharomyces cerevisiae (strain ATCC 204508 / S288c) OX=559292 GN=CCT5 PE=1 SV=3 ;	0	13
P07251;	ATP1	19.4;	8	11	3.9663597E-4;	0.56314766;	ATP synthase subunit alpha, mitochondrial OS=Saccharomyces cerevisiae (strain ATCC 204508 / S288c) OX=559292 GN=ATP1 PE=1 SV=5 ;	0	11
Q04225;	RRB1	19.4;	6	8	3.0765572E-4;	0.56314766;	Ribosome assembly protein RRB1 OS=Saccharomyces cerevisiae (strain ATCC 204508 / S288c) OX=559292 GN=RRB1 PE=1 SV=1 ;	0	8
Q04894;	ADH6	19.4;	5	7	3.821127E-4;	0.56314766;	NADP-dependent alcohol dehydrogenase 6 OS=Saccharomyces cerevisiae (strain ATCC 204508 / S288c) OX=559292 GN=ADH6 PE=1 SV=1 ;	0	7
P28834;	IDH1	19.4;	5	10	5.458753E-4;	0.56314766;	Isocitrate dehydrogenase [NAD] subunit 1, mitochondrial OS=Saccharomyces cerevisiae (strain ATCC 204508 / S288c) OX=559292 GN=IDH1 PE=1 SV=2 ;	0	10
P22696;	ESS1	19.4;	3	7	8.091798E-4;	0.56314766;	Peptidyl-prolyl cis-trans isomerase ESS1 OS=Saccharomyces cerevisiae (strain ATCC 204508 / S288c) OX=559292 GN=ESS1 PE=1 SV=3 ;	0	7
P38260;	FES1	19.3;	5	11	7.454021E-4;	0.55955243;	Hsp70 nucleotide exchange factor FES1 OS=Saccharomyces cerevisiae (strain ATCC 204508 / S288c) OX=559292 GN=FES1 PE=1 SV=1 ;	0	11
Q00055;	GPD1	19.2;	5	11	5.528557E-4;	0.55596566;	Glycerol-3-phosphate dehydrogenase [NAD(+)] 1 OS=Saccharomyces cerevisiae (strain ATCC 204508 / S288c) OX=559292 GN=GPD1 PE=1 SV=4 ;	0	11
O14455;P05745;	RPL36B RPL36A	19;19;	2	4	7.8606035E-4;7.8606035E-4;	0.54881656;0.54881656;	60S ribosomal protein L36-B OS=Saccharomyces cerevisiae (strain ATCC 204508 / S288c) OX=559292 GN=RPL36B PE=1 SV=3 ;60S ribosomal protein L36-A OS=Saccharomyces cerevisiae (strain ATCC 204508 / S288c) OX=559292 GN=RPL36A PE=1 SV=3 ;	0	4
P21576;	VPS1	18.9;	10	16	4.4662523E-4;	0.54525447;	Vacuolar protein sorting-associated protein 1 OS=Saccharomyces cerevisiae (strain ATCC 204508 / S288c) OX=559292 GN=VPS1 PE=1 SV=2 ;	0	16
P17695;	GRX2	18.9;	2	2	2.7484627E-4;	0.54525447;	Glutaredoxin-2, mitochondrial OS=Saccharomyces cerevisiae (strain ATCC 204508 / S288c) OX=559292 GN=GRX2 PE=1 SV=3 ;	0	2
P32074;	SEC21	18.8;	13	22	4.6238847E-4;	0.5417005;	Coatomer subunit gamma OS=Saccharomyces cerevisiae (strain ATCC 204508 / S288c) OX=559292 GN=SEC21 PE=1 SV=2 ;	0	22
P29295;	HRR25	18.8;	4	6	2.386823E-4;	0.5417005;	Casein kinase I homolog HRR25 OS=Saccharomyces cerevisiae (strain ATCC 204508 / S288c) OX=559292 GN=HRR25 PE=1 SV=1 ;	0	6
contaminant_KERATIN21;		18.8;	7	12	6.60555E-4;	0.5417005;	no description;	0	12
Q12166;	LEU9	18.7;	7	10	3.2535612E-4;	0.5381547;	2-isopropylmalate synthase 2, mitochondrial OS=Saccharomyces cerevisiae (strain ATCC 204508 / S288c) OX=559292 GN=LEU9 PE=1 SV=1 ;	0	10
P35176;	CPR5	18.7;	2	2	1.7468008E-4;	0.5381547;	Peptidyl-prolyl cis-trans isomerase D OS=Saccharomyces cerevisiae (strain ATCC 204508 / S288c) OX=559292 GN=CPR5 PE=2 SV=1 ;	0	2
P40495;	LYS12	18.6;	4	5	2.6484515E-4;	0.53461695;	Homoisocitrate dehydrogenase, mitochondrial OS=Saccharomyces cerevisiae (strain ATCC 204508 / S288c) OX=559292 GN=LYS12 PE=1 SV=1 ;	0	5
P38116;	ARL1	18.6;	2	4	4.2954116E-4;	0.53461695;	ADP-ribosylation factor-like protein 1 OS=Saccharomyces cerevisiae (strain ATCC 204508 / S288c) OX=559292 GN=ARL1 PE=1 SV=4 ;	0	4
P32914;	SPT4	18.6;	2	3	5.7798554E-4;	0.53461695;	Transcription elongation factor SPT4 OS=Saccharomyces cerevisiae (strain ATCC 204508 / S288c) OX=559292 GN=SPT4 PE=1 SV=1 ;	0	3
contaminant_INT-STD1;		18.5;	8	14	4.532473E-4;	0.5310875;	BSA ;	0	14
P32179;	MET22	18.5;	3	10	5.5046246E-4;	0.5310875;	3'(2'),5'-bisphosphate nucleotidase OS=Saccharomyces cerevisiae (strain ATCC 204508 / S288c) OX=559292 GN=MET22 PE=1 SV=1 ;	0	10
P38143;	GPX2	18.5;	2	2	2.4261123E-4;	0.5310875;	Glutathione peroxidase-like peroxiredoxin 2 OS=Saccharomyces cerevisiae (strain ATCC 204508 / S288c) OX=559292 GN=GPX2 PE=1 SV=1 ;	0	2
P53738;	TRM112	18.5;	2	2	2.9113347E-4;	0.5310875;	Multifunctional methyltransferase subunit TRM112 OS=Saccharomyces cerevisiae (strain ATCC 204508 / S288c) OX=559292 GN=TRM112 PE=1 SV=1 ;	0	2
P38986;	ASP1	18.4;	4	5	2.5789381E-4;	0.5275661;	L-asparaginase 1 OS=Saccharomyces cerevisiae (strain ATCC 204508 / S288c) OX=559292 GN=ASP1 PE=1 SV=1 ;	0	5
P53081;	NIF3	18.4;	3	6	4.0940646E-4;	0.5275661;	NGG1-interacting factor 3 OS=Saccharomyces cerevisiae (strain ATCC 204508 / S288c) OX=559292 GN=NIF3 PE=1 SV=1 ;	0	6
P23776;	EXG1	18.3;	5	9	3.947848E-4;	0.52405274;	Glucan 1,3-beta-glucosidase I/II OS=Saccharomyces cerevisiae (strain ATCC 204508 / S288c) OX=559292 GN=EXG1 PE=1 SV=1 ;	0	9
P16387;	PDA1	18.3;	6	10	4.6789309E-4;	0.52405274;	Pyruvate dehydrogenase E1 component subunit alpha, mitochondrial OS=Saccharomyces cerevisiae (strain ATCC 204508 / S288c) OX=559292 GN=PDA1 PE=1 SV=2 ;	0	10
P28707;	SBA1	18.1;	4	4	3.6391683E-4;	0.5170504;	Co-chaperone protein SBA1 OS=Saccharomyces cerevisiae (strain ATCC 204508 / S288c) OX=559292 GN=SBA1 PE=1 SV=3 ;	0	4
P53852;	YNL247W	18;	10	14	3.586977E-4;	0.51356125;	Cysteine--tRNA ligase OS=Saccharomyces cerevisiae (strain ATCC 204508 / S288c) OX=559292 GN=YNL247W PE=1 SV=1 ;	0	14
P38886;	RPN10	17.9;	3	5	3.6663262E-4;	0.5100801;	26S proteasome regulatory subunit RPN10 OS=Saccharomyces cerevisiae (strain ATCC 204508 / S288c) OX=559292 GN=RPN10 PE=1 SV=3 ;	0	5
P39715;	ECM1	17.9;	2	2	1.853916E-4;	0.5100801;	Shuttling pre-60S factor ECM1 OS=Saccharomyces cerevisiae (strain ATCC 204508 / S288c) OX=559292 GN=ECM1 PE=1 SV=2 ;	0	2
Q12680;	GLT1	17.8;	29	40	3.6646173E-4;	0.50660706;	Glutamate synthase [NADH] OS=Saccharomyces cerevisiae (strain ATCC 204508 / S288c) OX=559292 GN=GLT1 PE=1 SV=2 ;	0	40
P39730;	FUN12	17.5;	11	14	2.74572E-4;	0.4962356;	Eukaryotic translation initiation factor 5B OS=Saccharomyces cerevisiae (strain ATCC 204508 / S288c) OX=559292 GN=FUN12 PE=1 SV=2 ;	0	14
P13393;	SPT15	17.5;	2	2	1.6376258E-4;	0.4962356;	TATA-box-binding protein OS=Saccharomyces cerevisiae (strain ATCC 204508 / S288c) OX=559292 GN=SPT15 PE=1 SV=3 ;	0	2
P0CX33;P0CX34;	RPS30A RPS30B	17.5;17.5;	2	4	0.001247715;0.001247715;	0.4962356;0.4962356;	40S ribosomal protein S30-A OS=Saccharomyces cerevisiae (strain ATCC 204508 / S288c) OX=559292 GN=RPS30A PE=1 SV=1 ;40S ribosomal protein S30-B OS=Saccharomyces cerevisiae (strain ATCC 204508 / S288c) OX=559292 GN=RPS30B PE=1 SV=1 ;	0	4
P32327;	PYC2	17.4;	17	26	4.3299937E-4;	0.4927944;	Pyruvate carboxylase 2 OS=Saccharomyces cerevisiae (strain ATCC 204508 / S288c) OX=559292 GN=PYC2 PE=1 SV=2 ;	0	26
P32614;	FRD1	17.4;	7	12	5.0174067E-4;	0.4927944;	Fumarate reductase 1 OS=Saccharomyces cerevisiae (strain ATCC 204508 / S288c) OX=559292 GN=FRD1 PE=1 SV=1 ;	0	12
P35719;	MRP8	17.4;	2	2	1.7946583E-4;	0.4927944;	Uncharacterized protein MRP8 OS=Saccharomyces cerevisiae (strain ATCC 204508 / S288c) OX=559292 GN=MRP8 PE=1 SV=1 ;	0	2
P50861;	RIB4	17.2;	4	9	0.0010465301;	0.4859357;	6,7-dimethyl-8-ribityllumazine synthase OS=Saccharomyces cerevisiae (strain ATCC 204508 / S288c) OX=559292 GN=RIB4 PE=1 SV=2 ;	0	9
P32558;	SPT16	17.1;	12	15	2.848045E-4;	0.48251808;	FACT complex subunit SPT16 OS=Saccharomyces cerevisiae (strain ATCC 204508 / S288c) OX=559292 GN=SPT16 PE=1 SV=1 ;	0	15
P10964;	RPA190	16.8;	19	24	2.8343522E-4;	0.47231245;	DNA-directed RNA polymerase I subunit RPA190 OS=Saccharomyces cerevisiae (strain ATCC 204508 / S288c) OX=559292 GN=RPA190 PE=1 SV=2 ;	0	24
P40482;	SEC24	16.8;	9	13	2.758851E-4;	0.47231245;	Protein transport protein SEC24 OS=Saccharomyces cerevisiae (strain ATCC 204508 / S288c) OX=559292 GN=SEC24 PE=1 SV=1 ;	0	13
P04173;	LEU2	16.8;	4	7	3.7791365E-4;	0.47231245;	3-isopropylmalate dehydrogenase OS=Saccharomyces cerevisiae (strain ATCC 204508 / S288c) OX=559292 GN=LEU2 PE=1 SV=4 ;	0	7
P47117;	ARP3	16.7;	5	7	3.0637096E-4;	0.4689263;	Actin-related protein 3 OS=Saccharomyces cerevisiae (strain ATCC 204508 / S288c) OX=559292 GN=ARP3 PE=1 SV=1 ;	0	7
P38879;	EGD2	16.7;	4	6	6.776382E-4;	0.4689263;	Nascent polypeptide-associated complex subunit alpha OS=Saccharomyces cerevisiae (strain ATCC 204508 / S288c) OX=559292 GN=EGD2 PE=1 SV=3 ;	0	6
P28007;	GAR1	16.6;	3	4	3.8344407E-4;	0.46554792;	H/ACA ribonucleoprotein complex subunit GAR1 OS=Saccharomyces cerevisiae (strain ATCC 204508 / S288c) OX=559292 GN=GAR1 PE=1 SV=1 ;	0	4
O14467;	MBF1	16.6;	3	6	7.808547E-4;	0.46554792;	Multiprotein-bridging factor 1 OS=Saccharomyces cerevisiae (strain ATCC 204508 / S288c) OX=559292 GN=MBF1 PE=1 SV=2 ;	0	6
P28789;	HEM3	16.5;	3	3	1.8028906E-4;	0.46217716;	Porphobilinogen deaminase OS=Saccharomyces cerevisiae (strain ATCC 204508 / S288c) OX=559292 GN=HEM3 PE=1 SV=1 ;	0	3
P33204;	ARC19	16.4;	2	3	3.4476334E-4;	0.45881426;	Actin-related protein 2/3 complex subunit 4 OS=Saccharomyces cerevisiae (strain ATCC 204508 / S288c) OX=559292 GN=ARC19 PE=1 SV=2 ;	0	3
Q12189;	RKI1	16.3;	4	7	5.331805E-4;	0.455459;	Ribose-5-phosphate isomerase OS=Saccharomyces cerevisiae (strain ATCC 204508 / S288c) OX=559292 GN=RKI1 PE=1 SV=1 ;	0	7
P37263;	YCR087C-A	16.3;	2	3	3.853237E-4;	0.455459;	UPF0743 protein YCR087C-A OS=Saccharomyces cerevisiae (strain ATCC 204508 / S288c) OX=559292 GN=YCR087C-A PE=1 SV=1 ;	0	3
Q04067;	TIF35	16.1;	2	2	1.4344168E-4;	0.44877183;	Eukaryotic translation initiation factor 3 subunit G OS=Saccharomyces cerevisiae (strain ATCC 204508 / S288c) OX=559292 GN=TIF35 PE=1 SV=1 ;	0	2
P89886;	TMA20	16;	2	2	2.1714375E-4;	0.44543982;	Translation machinery-associated protein 20 OS=Saccharomyces cerevisiae (strain ATCC 204508 / S288c) OX=559292 GN=TMA20 PE=1 SV=1 ;	0	2
P12612;	TCP1	15.9;	8	10	3.5154758E-4;	0.4421153;	T-complex protein 1 subunit alpha OS=Saccharomyces cerevisiae (strain ATCC 204508 / S288c) OX=559292 GN=TCP1 PE=1 SV=2 ;	0	10
Q02821;	SRP1	15.9;	6	9	3.263166E-4;	0.4421153;	Importin subunit alpha OS=Saccharomyces cerevisiae (strain ATCC 204508 / S288c) OX=559292 GN=SRP1 PE=1 SV=1 ;	0	9
P32264;	PRO1	15.9;	3	3	1.3774422E-4;	0.4421153;	Glutamate 5-kinase OS=Saccharomyces cerevisiae (strain ATCC 204508 / S288c) OX=559292 GN=PRO1 PE=1 SV=2 ;	0	3
P17891;	CLC1	15.9;	3	4	3.3736497E-4;	0.4421153;	Clathrin light chain OS=Saccharomyces cerevisiae (strain ATCC 204508 / S288c) OX=559292 GN=CLC1 PE=1 SV=1 ;	0	4
Q12692;	HTZ1	15.7;	2	2	2.933061E-4;	0.43548942;	Histone H2A.Z OS=Saccharomyces cerevisiae (strain ATCC 204508 / S288c) OX=559292 GN=HTZ1 PE=1 SV=3 ;	0	2
P25555;	GBP2	15.5;	3	5	2.3011134E-4;	0.42889392;	Single-strand telomeric DNA-binding protein GBP2 OS=Saccharomyces cerevisiae (strain ATCC 204508 / S288c) OX=559292 GN=GBP2 PE=1 SV=1 ;	0	5
P38998;	LYS1	15.5;	2	3	1.5805503E-4;	0.42889392;	Saccharopine dehydrogenase [NAD(+), L-lysine-forming] OS=Saccharomyces cerevisiae (strain ATCC 204508 / S288c) OX=559292 GN=LYS1 PE=1 SV=3 ;	0	3
P40509;	SEC28	15.5;	3	6	3.983414E-4;	0.42889392;	Coatomer subunit epsilon OS=Saccharomyces cerevisiae (strain ATCC 204508 / S288c) OX=559292 GN=SEC28 PE=1 SV=2 ;	0	6
P37898;	AAP1	15.4;	9	17	3.902753E-4;	0.42560756;	Alanine/arginine aminopeptidase OS=Saccharomyces cerevisiae (strain ATCC 204508 / S288c) OX=559292 GN=AAP1 PE=1 SV=2 ;	0	17
P17555;	SRV2	15.4;	4	7	2.61522E-4;	0.42560756;	Adenylyl cyclase-associated protein OS=Saccharomyces cerevisiae (strain ATCC 204508 / S288c) OX=559292 GN=SRV2 PE=1 SV=1 ;	0	7
Q05515;	SVF1	15.4;	4	7	2.859887E-4;	0.42560756;	Survival factor 1 OS=Saccharomyces cerevisiae (strain ATCC 204508 / S288c) OX=559292 GN=SVF1 PE=1 SV=1 ;	0	7
P53912;	YNL134C	15.4;	4	5	2.6132326E-4;	0.42560756;	Uncharacterized protein YNL134C OS=Saccharomyces cerevisiae (strain ATCC 204508 / S288c) OX=559292 GN=YNL134C PE=1 SV=1 ;	0	5
O13563;	RPN13	15.4;	2	2	2.5194243E-4;	0.42560756;	26S proteasome regulatory subunit RPN13 OS=Saccharomyces cerevisiae (strain ATCC 204508 / S288c) OX=559292 GN=RPN13 PE=1 SV=1 ;	0	2
P46669;	RPA43	15.3;	3	7	4.219649E-4;	0.42232883;	DNA-directed RNA polymerase I subunit RPA43 OS=Saccharomyces cerevisiae (strain ATCC 204508 / S288c) OX=559292 GN=RPA43 PE=1 SV=2 ;	0	7
P38858;	SOL3	15.3;	5	5	3.946086E-4;	0.42232883;	6-phosphogluconolactonase 3 OS=Saccharomyces cerevisiae (strain ATCC 204508 / S288c) OX=559292 GN=SOL3 PE=1 SV=2 ;	0	5
Q86ZR7;	YKL033W-A	15.3;	2	6	4.9961463E-4;	0.42232883;	Uncharacterized hydrolase YKL033W-A OS=Saccharomyces cerevisiae (strain ATCC 204508 / S288c) OX=559292 GN=YKL033W-A PE=3 SV=2 ;	0	6
P15700;	URA6	15.2;	2	4	3.853237E-4;	0.4190575;	Uridylate kinase OS=Saccharomyces cerevisiae (strain ATCC 204508 / S288c) OX=559292 GN=URA6 PE=1 SV=1 ;	0	4
Q01532;	LAP3	15.1;	5	5	2.0343177E-4;	0.41579378;	Cysteine proteinase 1, mitochondrial OS=Saccharomyces cerevisiae (strain ATCC 204508 / S288c) OX=559292 GN=LAP3 PE=1 SV=3 ;	0	5
contaminant_KERATIN18;		14.8;	9	12	4.1960517E-4;	0.40604758;	no description;	0	12
P04449;P24000;	RPL24A RPL24B	14.8;14.8;	4	13	0.0016481911;0.0016481911;	0.40604758;0.40604758;	60S ribosomal protein L24-A OS=Saccharomyces cerevisiae (strain ATCC 204508 / S288c) OX=559292 GN=RPL24A PE=1 SV=1 ;60S ribosomal protein L24-B OS=Saccharomyces cerevisiae (strain ATCC 204508 / S288c) OX=559292 GN=RPL24B PE=1 SV=1 ;	0	13
P47044;	YJL055W	14.7;	3	3	2.4063072E-4;	0.40281367;	LOG family protein YJL055W OS=Saccharomyces cerevisiae (strain ATCC 204508 / S288c) OX=559292 GN=YJL055W PE=1 SV=1 ;	0	3
P43582;	WWM1	14.7;	2	4	3.7254047E-4;	0.40281367;	WW domain-containing protein WWM1 OS=Saccharomyces cerevisiae (strain ATCC 204508 / S288c) OX=559292 GN=WWM1 PE=1 SV=1 ;	0	4
Q08641;	ABP140	14.6;	4	8	2.503377E-4;	0.39958727;	tRNA(Thr) (cytosine(32)-N(3))-methyltransferase OS=Saccharomyces cerevisiae (strain ATCC 204508 / S288c) OX=559292 GN=ABP140 PE=1 SV=3 ;	0	8
P34087;	RPB7	14.6;	2	2	2.2984222E-4;	0.39958727;	DNA-directed RNA polymerase II subunit RPB7 OS=Saccharomyces cerevisiae (strain ATCC 204508 / S288c) OX=559292 GN=RPB7 PE=1 SV=1 ;	0	2
P22768;	ARG1	14.5;	7	12	5.614717E-4;	0.39636838;	Argininosuccinate synthase OS=Saccharomyces cerevisiae (strain ATCC 204508 / S288c) OX=559292 GN=ARG1 PE=1 SV=3 ;	0	12
P32626;	UTR4	14.5;	2	2	1.7314104E-4;	0.39636838;	Enolase-phosphatase E1 OS=Saccharomyces cerevisiae (strain ATCC 204508 / S288c) OX=559292 GN=UTR4 PE=1 SV=2 ;	0	2
P40010;	NUG1	14.4;	5	5	1.8895682E-4;	0.39315677;	Nuclear GTP-binding protein NUG1 OS=Saccharomyces cerevisiae (strain ATCC 204508 / S288c) OX=559292 GN=NUG1 PE=1 SV=1 ;	0	5
P12385;	SUP45	14.4;	6	6	2.6981477E-4;	0.39315677;	Eukaryotic peptide chain release factor subunit 1 OS=Saccharomyces cerevisiae (strain ATCC 204508 / S288c) OX=559292 GN=SUP45 PE=1 SV=2 ;	0	6
Q08962;	NIP7	14.4;	2	2	2.1714375E-4;	0.39315677;	60S ribosome subunit biogenesis protein NIP7 OS=Saccharomyces cerevisiae (strain ATCC 204508 / S288c) OX=559292 GN=NIP7 PE=1 SV=1 ;	0	2
P38985;	SRP14	14.4;	2	4	5.383975E-4;	0.39315677;	Signal recognition particle subunit SRP14 OS=Saccharomyces cerevisiae (strain ATCC 204508 / S288c) OX=559292 GN=SRP14 PE=1 SV=1 ;	0	4
P22336;	RFA1	14.3;	5	8	2.5315955E-4;	0.38995266;	Replication factor A protein 1 OS=Saccharomyces cerevisiae (strain ATCC 204508 / S288c) OX=559292 GN=RFA1 PE=1 SV=1 ;	0	8
P38333;	ENP1	14.3;	4	6	2.4411813E-4;	0.38995266;	Essential nuclear protein 1 OS=Saccharomyces cerevisiae (strain ATCC 204508 / S288c) OX=559292 GN=ENP1 PE=1 SV=1 ;	0	6
P42846;	KRI1	14.2;	6	9	2.9926156E-4;	0.38675582;	Protein KRI1 OS=Saccharomyces cerevisiae (strain ATCC 204508 / S288c) OX=559292 GN=KRI1 PE=1 SV=1 ;	0	9
P21524;	RNR1	14.1;	8	13	2.8769101E-4;	0.38356638;	Ribonucleoside-diphosphate reductase large chain 1 OS=Saccharomyces cerevisiae (strain ATCC 204508 / S288c) OX=559292 GN=RNR1 PE=1 SV=2 ;	0	13
P32263;	PRO3	14;	3	6	4.122694E-4;	0.38038433;	Pyrroline-5-carboxylate reductase OS=Saccharomyces cerevisiae (strain ATCC 204508 / S288c) OX=559292 GN=PRO3 PE=1 SV=1 ;	0	6
P15496;	IDI1	13.9;	2	4	2.7293764E-4;	0.37720942;	Isopentenyl-diphosphate Delta-isomerase OS=Saccharomyces cerevisiae (strain ATCC 204508 / S288c) OX=559292 GN=IDI1 PE=1 SV=2 ;	0	4
P30657;	PRE4	13.9;	2	3	2.2163356E-4;	0.37720942;	Proteasome subunit beta type-7 OS=Saccharomyces cerevisiae (strain ATCC 204508 / S288c) OX=559292 GN=PRE4 PE=1 SV=1 ;	0	3
P53111;	ARI1	13.8;	3	3	1.6989779E-4;	0.37404191;	NADPH-dependent aldehyde reductase ARI1 OS=Saccharomyces cerevisiae (strain ATCC 204508 / S288c) OX=559292 GN=ARI1 PE=1 SV=1 ;	0	3
Q12754;	RRP12	13.6;	8	13	2.0803715E-4;	0.36772883;	Ribosomal RNA-processing protein 12 OS=Saccharomyces cerevisiae (strain ATCC 204508 / S288c) OX=559292 GN=RRP12 PE=1 SV=1 ;	0	13
P08417;	FUM1	13.5;	4	9	3.6242537E-4;	0.36458313;	Fumarate hydratase, mitochondrial OS=Saccharomyces cerevisiae (strain ATCC 204508 / S288c) OX=559292 GN=FUM1 PE=1 SV=2 ;	0	9
P39958;	GDI1	13.5;	3	5	2.1786595E-4;	0.36458313;	Rab GDP-dissociation inhibitor OS=Saccharomyces cerevisiae (strain ATCC 204508 / S288c) OX=559292 GN=GDI1 PE=1 SV=1 ;	0	5
Q06103;	RPN7	13.5;	2	4	1.8323086E-4;	0.36458313;	26S proteasome regulatory subunit RPN7 OS=Saccharomyces cerevisiae (strain ATCC 204508 / S288c) OX=559292 GN=RPN7 PE=1 SV=3 ;	0	4
Q05933;	ARC18	13.5;	2	2	2.2080347E-4;	0.36458313;	Actin-related protein 2/3 complex subunit 3 OS=Saccharomyces cerevisiae (strain ATCC 204508 / S288c) OX=559292 GN=ARC18 PE=1 SV=1 ;	0	2
P33297;	RPT5	13.4;	4	9	4.0751978E-4;	0.3614447;	26S proteasome regulatory subunit 6A OS=Saccharomyces cerevisiae (strain ATCC 204508 / S288c) OX=559292 GN=RPT5 PE=1 SV=3 ;	0	9
P40327;	RPT2	13.3;	4	4	1.798765E-4;	0.35831344;	26S proteasome regulatory subunit 4 homolog OS=Saccharomyces cerevisiae (strain ATCC 204508 / S288c) OX=559292 GN=RPT2 PE=1 SV=3 ;	0	4
P53251;	SLX9	13.3;	2	4	3.7431446E-4;	0.35831344;	Ribosome biogenesis protein SLX9 OS=Saccharomyces cerevisiae (strain ATCC 204508 / S288c) OX=559292 GN=SLX9 PE=1 SV=1 ;	0	4
contaminant_GR78_YEAST;P16474;	KAR2	13.2;13.2;	10	15	4.3221793E-4;4.3221793E-4;	0.35518944;0.35518944;	owl|P16474| 78 KD GLUCOSE REGULATED PROTEIN HOMOLOG PRECURSOR (GRP 78) (IMMUNOGLOBULIN... ;Endoplasmic reticulum chaperone BiP OS=Saccharomyces cerevisiae (strain ATCC 204508 / S288c) OX=559292 GN=KAR2 PE=1 SV=1 ;	0	15
P15790;	CKA1	13.2;	5	6	3.169598E-4;	0.35518944;	Casein kinase II subunit alpha OS=Saccharomyces cerevisiae (strain ATCC 204508 / S288c) OX=559292 GN=CKA1 PE=1 SV=1 ;	0	6
P15703;	BGL2	13.1;	3	4	2.511375E-4;	0.3520726;	Glucan 1,3-beta-glucosidase OS=Saccharomyces cerevisiae (strain ATCC 204508 / S288c) OX=559292 GN=BGL2 PE=1 SV=1 ;	0	4
P05373;	HEM2	12.9;	2	3	1.7238167E-4;	0.34586036;	Delta-aminolevulinic acid dehydratase OS=Saccharomyces cerevisiae (strain ATCC 204508 / S288c) OX=559292 GN=HEM2 PE=1 SV=2 ;	0	3
P20435;	RPO26	12.9;	2	4	5.071357E-4;	0.34586036;	DNA-directed RNA polymerases I, II, and III subunit RPABC2 OS=Saccharomyces cerevisiae (strain ATCC 204508 / S288c) OX=559292 GN=RPO26 PE=1 SV=1 ;	0	4
P53295;	RBG2	12.8;	2	2	1.06801686E-4;	0.34276497;	Ribosome-interacting GTPase 2 OS=Saccharomyces cerevisiae (strain ATCC 204508 / S288c) OX=559292 GN=RBG2 PE=1 SV=1 ;	0	2
P25617;	YCR016W	12.8;	2	2	1.3552765E-4;	0.34276497;	Uncharacterized protein YCR016W OS=Saccharomyces cerevisiae (strain ATCC 204508 / S288c) OX=559292 GN=YCR016W PE=1 SV=2 ;	0	2
P32565;	RPN2	12.7;	9	12	2.4954297E-4;	0.33967674;	26S proteasome regulatory subunit RPN2 OS=Saccharomyces cerevisiae (strain ATCC 204508 / S288c) OX=559292 GN=RPN2 PE=1 SV=4 ;	0	12
P22141;	PRE1	12.6;	2	2	1.985001E-4;	0.33659554;	Proteasome subunit beta type-4 OS=Saccharomyces cerevisiae (strain ATCC 204508 / S288c) OX=559292 GN=PRE1 PE=1 SV=2 ;	0	2
P32337;	PSE1	12.5;	7	12	2.1654557E-4;	0.3335215;	Importin subunit beta-3 OS=Saccharomyces cerevisiae (strain ATCC 204508 / S288c) OX=559292 GN=PSE1 PE=1 SV=2 ;	0	12
P07278;	BCY1	12.5;	3	3	1.4171761E-4;	0.3335215;	cAMP-dependent protein kinase regulatory subunit OS=Saccharomyces cerevisiae (strain ATCC 204508 / S288c) OX=559292 GN=BCY1 PE=1 SV=4 ;	0	3
P38715;	GRE3	12.5;	3	4	2.4038545E-4;	0.3335215;	NADPH-dependent aldose reductase GRE3 OS=Saccharomyces cerevisiae (strain ATCC 204508 / S288c) OX=559292 GN=GRE3 PE=1 SV=1 ;	0	4
Q03219;	YMR178W	12.4;	2	2	1.4344168E-4;	0.33045447;	Uncharacterized protein YMR178W OS=Saccharomyces cerevisiae (strain ATCC 204508 / S288c) OX=559292 GN=YMR178W PE=1 SV=1 ;	0	2
P38912;	TIF11	12.4;	3	5	6.422062E-4;	0.33045447;	Eukaryotic translation initiation factor 1A OS=Saccharomyces cerevisiae (strain ATCC 204508 / S288c) OX=559292 GN=TIF11 PE=1 SV=1 ;	0	5
Q08601;	MCA1	12.3;	3	5	2.2744802E-4;	0.3273945;	Metacaspase-1 OS=Saccharomyces cerevisiae (strain ATCC 204508 / S288c) OX=559292 GN=MCA1 PE=1 SV=2 ;	0	5
P32469;	DPH5	12.3;	2	4	2.6202013E-4;	0.3273945;	Diphthine methyl ester synthase OS=Saccharomyces cerevisiae (strain ATCC 204508 / S288c) OX=559292 GN=DPH5 PE=1 SV=1 ;	0	4
P14843;	ARO3	12.2;	3	6	3.1867312E-4;	0.32434154;	Phospho-2-dehydro-3-deoxyheptonate aldolase, phenylalanine-inhibited OS=Saccharomyces cerevisiae (strain ATCC 204508 / S288c) OX=559292 GN=ARO3 PE=1 SV=1 ;	0	6
P38077;	ATP3	12.2;	2	2	1.2637627E-4;	0.32434154;	ATP synthase subunit gamma, mitochondrial OS=Saccharomyces cerevisiae (strain ATCC 204508 / S288c) OX=559292 GN=ATP3 PE=1 SV=1 ;	0	2
Q03973;	HMO1	12.2;	2	2	1.5976836E-4;	0.32434154;	High mobility group protein 1 OS=Saccharomyces cerevisiae (strain ATCC 204508 / S288c) OX=559292 GN=HMO1 PE=1 SV=1 ;	0	2
Q01976;	YSA1	12.1;	2	4	3.402859E-4;	0.32129562;	ADP-ribose pyrophosphatase OS=Saccharomyces cerevisiae (strain ATCC 204508 / S288c) OX=559292 GN=YSA1 PE=1 SV=2 ;	0	4
P48234;	ENP2	12;	4	4	1.1118252E-4;	0.31825674;	Ribosome biogenesis protein ENP2 OS=Saccharomyces cerevisiae (strain ATCC 204508 / S288c) OX=559292 GN=ENP2 PE=1 SV=2 ;	0	4
P39101;	CAJ1	12;	2	2	1.0051923E-4;	0.31825674;	Protein CAJ1 OS=Saccharomyces cerevisiae (strain ATCC 204508 / S288c) OX=559292 GN=CAJ1 PE=1 SV=1 ;	0	2
P32419;	MDH3	12;	2	4	2.2917213E-4;	0.31825674;	Malate dehydrogenase, peroxisomal OS=Saccharomyces cerevisiae (strain ATCC 204508 / S288c) OX=559292 GN=MDH3 PE=1 SV=3 ;	0	4
P40363;	YJL068C	12;	2	3	1.9717232E-4;	0.31825674;	S-formylglutathione hydrolase OS=Saccharomyces cerevisiae (strain ATCC 204508 / S288c) OX=559292 GN=YJL068C PE=1 SV=1 ;	0	3
P53978;	HEF3	11.9;	11	23	4.3293554E-4;	0.31522477;	Elongation factor 3B OS=Saccharomyces cerevisiae (strain ATCC 204508 / S288c) OX=559292 GN=HEF3 PE=1 SV=2 ;	0	23
P16649;	TUP1	11.9;	5	8	2.2049379E-4;	0.31522477;	General transcriptional corepressor TUP1 OS=Saccharomyces cerevisiae (strain ATCC 204508 / S288c) OX=559292 GN=TUP1 PE=1 SV=2 ;	0	8
P32349;	RPC82	11.9;	3	5	1.502409E-4;	0.31522477;	DNA-directed RNA polymerase III subunit RPC3 OS=Saccharomyces cerevisiae (strain ATCC 204508 / S288c) OX=559292 GN=RPC82 PE=1 SV=2 ;	0	5
P33298;	RPT3	11.9;	4	6	2.7548845E-4;	0.31522477;	26S proteasome regulatory subunit 6B homolog OS=Saccharomyces cerevisiae (strain ATCC 204508 / S288c) OX=559292 GN=RPT3 PE=1 SV=2 ;	0	6
P43639;	CKB1	11.9;	2	4	2.8275553E-4;	0.31522477;	Casein kinase II subunit beta OS=Saccharomyces cerevisiae (strain ATCC 204508 / S288c) OX=559292 GN=CKB1 PE=1 SV=1 ;	0	4
Q07381;	TSR1	11.8;	4	6	1.4963078E-4;	0.31219995;	Ribosome biogenesis protein TSR1 OS=Saccharomyces cerevisiae (strain ATCC 204508 / S288c) OX=559292 GN=TSR1 PE=1 SV=1 ;	0	6
P40093;	YER156C	11.8;	4	5	2.907028E-4;	0.31219995;	UPF0160 protein YER156C OS=Saccharomyces cerevisiae (strain ATCC 204508 / S288c) OX=559292 GN=YER156C PE=1 SV=1 ;	0	5
Q08686;	TUM1	11.8;	2	2	1.2928624E-4;	0.31219995;	Thiosulfate sulfurtransferase TUM1 OS=Saccharomyces cerevisiae (strain ATCC 204508 / S288c) OX=559292 GN=TUM1 PE=1 SV=1 ;	0	2
P07277;	ERG12	11.7;	3	5	2.2180032E-4;	0.30918193;	Mevalonate kinase OS=Saccharomyces cerevisiae (strain ATCC 204508 / S288c) OX=559292 GN=ERG12 PE=1 SV=1 ;	0	5
Q08235;	BRX1	11.7;	2	2	1.3506193E-4;	0.30918193;	Ribosome biogenesis protein BRX1 OS=Saccharomyces cerevisiae (strain ATCC 204508 / S288c) OX=559292 GN=BRX1 PE=1 SV=2 ;	0	2
P53598;	LSC1	11.6;	3	3	1.791931E-4;	0.30617094;	Succinate--CoA ligase [ADP-forming] subunit alpha, mitochondrial OS=Saccharomyces cerevisiae (strain ATCC 204508 / S288c) OX=559292 GN=LSC1 PE=1 SV=1 ;	0	3
P28495;	CAP1	11.6;	2	4	2.933061E-4;	0.30617094;	F-actin-capping protein subunit alpha OS=Saccharomyces cerevisiae (strain ATCC 204508 / S288c) OX=559292 GN=CAP1 PE=1 SV=1 ;	0	4
P25342;	CDC10	11.5;	2	5	3.0514767E-4;	0.30316675;	Cell division control protein 10 OS=Saccharomyces cerevisiae (strain ATCC 204508 / S288c) OX=559292 GN=CDC10 PE=1 SV=1 ;	0	5
P34227;	PRX1	11.5;	2	4	3.0117255E-4;	0.30316675;	Peroxiredoxin PRX1, mitochondrial OS=Saccharomyces cerevisiae (strain ATCC 204508 / S288c) OX=559292 GN=PRX1 PE=1 SV=1 ;	0	4
contaminant_KERATIN17;		11.4;	8	13	4.3299937E-4;	0.3001696;	no description;	0	13
P02992;	TUF1	11.4;	3	5	2.2484566E-4;	0.3001696;	Elongation factor Tu, mitochondrial OS=Saccharomyces cerevisiae (strain ATCC 204508 / S288c) OX=559292 GN=TUF1 PE=1 SV=1 ;	0	5
P40016;	RPN3	11.3;	3	7	2.630221E-4;	0.29717934;	26S proteasome regulatory subunit RPN3 OS=Saccharomyces cerevisiae (strain ATCC 204508 / S288c) OX=559292 GN=RPN3 PE=1 SV=5 ;	0	7
P40510;	SER33	11.3;	4	6	2.5140523E-4;	0.29717934;	D-3-phosphoglycerate dehydrogenase 2 OS=Saccharomyces cerevisiae (strain ATCC 204508 / S288c) OX=559292 GN=SER33 PE=1 SV=1 ;	0	6
P38787;	PAN5	11.3;	3	3	1.5555284E-4;	0.29717934;	2-dehydropantoate 2-reductase OS=Saccharomyces cerevisiae (strain ATCC 204508 / S288c) OX=559292 GN=PAN5 PE=1 SV=1 ;	0	3
P07273;	DST1	11.3;	3	5	3.179856E-4;	0.29717934;	Transcription elongation factor S-II OS=Saccharomyces cerevisiae (strain ATCC 204508 / S288c) OX=559292 GN=DST1 PE=1 SV=4 ;	0	5
P41810;	SEC26	11.2;	7	9	1.8177141E-4;	0.29419577;	Coatomer subunit beta OS=Saccharomyces cerevisiae (strain ATCC 204508 / S288c) OX=559292 GN=SEC26 PE=1 SV=2 ;	0	9
P21264;	ADE2	11.2;	5	8	2.7532762E-4;	0.29419577;	Phosphoribosylaminoimidazole carboxylase OS=Saccharomyces cerevisiae (strain ATCC 204508 / S288c) OX=559292 GN=ADE2 PE=1 SV=1 ;	0	8
P24783;	DBP2	11.2;	3	5	1.7995888E-4;	0.29419577;	ATP-dependent RNA helicase DBP2 OS=Saccharomyces cerevisiae (strain ATCC 204508 / S288c) OX=559292 GN=DBP2 PE=1 SV=1 ;	0	5
Q03862;	ARX1	11.1;	4	4	1.3255655E-4;	0.29121923;	Probable metalloprotease ARX1 OS=Saccharomyces cerevisiae (strain ATCC 204508 / S288c) OX=559292 GN=ARX1 PE=1 SV=1 ;	0	4
Q12068;	GRE2	11.1;	2	5	2.8730277E-4;	0.29121923;	NADPH-dependent methylglyoxal reductase GRE2 OS=Saccharomyces cerevisiae (strain ATCC 204508 / S288c) OX=559292 GN=GRE2 PE=1 SV=1 ;	0	5
P09624;	LPD1	11;	3	5	1.969089E-4;	0.2882495;	Dihydrolipoyl dehydrogenase, mitochondrial OS=Saccharomyces cerevisiae (strain ATCC 204508 / S288c) OX=559292 GN=LPD1 PE=1 SV=1 ;	0	5
P38968;	SEC31	10.7;	9	19	2.933061E-4;	0.27938128;	Protein transport protein SEC31 OS=Saccharomyces cerevisiae (strain ATCC 204508 / S288c) OX=559292 GN=SEC31 PE=1 SV=3 ;	0	19
P39935;	TIF4631	10.7;	5	9	1.8578109E-4;	0.27938128;	Eukaryotic initiation factor 4F subunit p150 OS=Saccharomyces cerevisiae (strain ATCC 204508 / S288c) OX=559292 GN=TIF4631 PE=1 SV=2 ;	0	9
P25644;	PAT1	10.7;	4	8	1.9750261E-4;	0.27938128;	DNA topoisomerase 2-associated protein PAT1 OS=Saccharomyces cerevisiae (strain ATCC 204508 / S288c) OX=559292 GN=PAT1 PE=1 SV=4 ;	0	8
P32501;	GCD6	10.7;	5	7	1.9320304E-4;	0.27938128;	Translation initiation factor eIF-2B subunit epsilon OS=Saccharomyces cerevisiae (strain ATCC 204508 / S288c) OX=559292 GN=GCD6 PE=1 SV=1 ;	0	7
P21965;	MCK1	10.7;	2	2	1.04808045E-4;	0.27938128;	Protein kinase MCK1 OS=Saccharomyces cerevisiae (strain ATCC 204508 / S288c) OX=559292 GN=MCK1 PE=1 SV=1 ;	0	2
P38817;	GGA2	10.6;	4	4	1.343693E-4;	0.27643883;	ADP-ribosylation factor-binding protein GGA2 OS=Saccharomyces cerevisiae (strain ATCC 204508 / S288c) OX=559292 GN=GGA2 PE=1 SV=1 ;	0	4
P24031;	PHO3	10.5;	2	5	2.104016E-4;	0.27350307;	Constitutive acid phosphatase OS=Saccharomyces cerevisiae (strain ATCC 204508 / S288c) OX=559292 GN=PHO3 PE=1 SV=2 ;	0	5
P39079;	CCT6	10.4;	4	7	2.5194243E-4;	0.2705741;	T-complex protein 1 subunit zeta OS=Saccharomyces cerevisiae (strain ATCC 204508 / S288c) OX=559292 GN=CCT6 PE=1 SV=1 ;	0	7
Q03195;	RLI1	10.2;	4	9	2.9089407E-4;	0.2647363;	Translation initiation factor RLI1 OS=Saccharomyces cerevisiae (strain ATCC 204508 / S288c) OX=559292 GN=RLI1 PE=1 SV=1 ;	0	9
Q08412;	CUE5	10.2;	2	5	2.3906946E-4;	0.2647363;	Ubiquitin-binding protein CUE5 OS=Saccharomyces cerevisiae (strain ATCC 204508 / S288c) OX=559292 GN=CUE5 PE=1 SV=1 ;	0	5
P14741;	GCN3	10.2;	2	2	1.2886236E-4;	0.2647363;	Translation initiation factor eIF-2B subunit alpha OS=Saccharomyces cerevisiae (strain ATCC 204508 / S288c) OX=559292 GN=GCN3 PE=1 SV=1 ;	0	2
Q00776;	APM1	10.1;	2	2	8.2743194E-5;	0.2618276;	AP-1 complex subunit mu-1-I OS=Saccharomyces cerevisiae (strain ATCC 204508 / S288c) OX=559292 GN=APM1 PE=1 SV=2 ;	0	2
Q12377;	RPN6	10.1;	3	3	1.3583993E-4;	0.2618276;	26S proteasome regulatory subunit RPN6 OS=Saccharomyces cerevisiae (strain ATCC 204508 / S288c) OX=559292 GN=RPN6 PE=1 SV=3 ;	0	3
P32895;	PRS1	10.1;	3	6	2.7613362E-4;	0.2618276;	Ribose-phosphate pyrophosphokinase 1 OS=Saccharomyces cerevisiae (strain ATCC 204508 / S288c) OX=559292 GN=PRS1 PE=1 SV=1 ;	0	6
P20449;	DBP5	10;	3	5	2.0385384E-4;	0.25892544;	ATP-dependent RNA helicase DBP5 OS=Saccharomyces cerevisiae (strain ATCC 204508 / S288c) OX=559292 GN=DBP5 PE=1 SV=2 ;	0	5
P35844;	KES1	9.9;	4	4	1.811199E-4;	0.25602996;	Oxysterol-binding protein homolog 4 OS=Saccharomyces cerevisiae (strain ATCC 204508 / S288c) OX=559292 GN=KES1 PE=1 SV=1 ;	0	4
Q04868;	ELP6	9.9;	2	2	1.439671E-4;	0.25602996;	Elongator complex protein 6 OS=Saccharomyces cerevisiae (strain ATCC 204508 / S288c) OX=559292 GN=ELP6 PE=1 SV=1 ;	0	2
P40517;	YRB2	9.8;	2	3	1.8028906E-4;	0.25314116;	Ran-specific GTPase-activating protein 2 OS=Saccharomyces cerevisiae (strain ATCC 204508 / S288c) OX=559292 GN=YRB2 PE=1 SV=1 ;	0	3
P04076;	ARG4	9.7;	3	4	1.6977545E-4;	0.25025904;	Argininosuccinate lyase OS=Saccharomyces cerevisiae (strain ATCC 204508 / S288c) OX=559292 GN=ARG4 PE=1 SV=2 ;	0	4
Q04062;	RPN9	9.7;	3	3	1.5001152E-4;	0.25025904;	26S proteasome regulatory subunit RPN9 OS=Saccharomyces cerevisiae (strain ATCC 204508 / S288c) OX=559292 GN=RPN9 PE=1 SV=1 ;	0	3
P32502;	GCD7	9.7;	3	4	2.0631506E-4;	0.25025904;	Translation initiation factor eIF-2B subunit beta OS=Saccharomyces cerevisiae (strain ATCC 204508 / S288c) OX=559292 GN=GCD7 PE=1 SV=1 ;	0	4
Q12232;	SLP1	9.5;	2	2	6.6955734E-5;	0.24451458;	Uncharacterized protein SLP1 OS=Saccharomyces cerevisiae (strain ATCC 204508 / S288c) OX=559292 GN=SLP1 PE=1 SV=1 ;	0	2
Q06631;	BFR2	9.4;	4	5	1.8400289E-4;	0.24165225;	Protein BFR2 OS=Saccharomyces cerevisiae (strain ATCC 204508 / S288c) OX=559292 GN=BFR2 PE=1 SV=1 ;	0	5
P32771;	SFA1	9.3;	2	3	1.5273194E-4;	0.23879659;	S-(hydroxymethyl)glutathione dehydrogenase OS=Saccharomyces cerevisiae (strain ATCC 204508 / S288c) OX=559292 GN=SFA1 PE=1 SV=1 ;	0	3
P42935;	ELP2	9.1;	4	4	9.975385E-5;	0.23310483;	Elongator complex protein 2 OS=Saccharomyces cerevisiae (strain ATCC 204508 / S288c) OX=559292 GN=ELP2 PE=1 SV=1 ;	0	4
P42941;	SER2	9.1;	2	2	1.2719425E-4;	0.23310483;	Phosphoserine phosphatase OS=Saccharomyces cerevisiae (strain ATCC 204508 / S288c) OX=559292 GN=SER2 PE=1 SV=1 ;	0	2
P47068;	BBC1	9;	5	7	1.18894175E-4;	0.23026884;	Myosin tail region-interacting protein MTI1 OS=Saccharomyces cerevisiae (strain ATCC 204508 / S288c) OX=559292 GN=BBC1 PE=1 SV=2 ;	0	7
P32381;	ARP2	9;	2	3	1.5077884E-4;	0.23026884;	Actin-related protein 2 OS=Saccharomyces cerevisiae (strain ATCC 204508 / S288c) OX=559292 GN=ARP2 PE=1 SV=1 ;	0	3
P32457;	CDC3	8.8;	3	6	2.2674819E-4;	0.22461617;	Cell division control protein 3 OS=Saccharomyces cerevisiae (strain ATCC 204508 / S288c) OX=559292 GN=CDC3 PE=1 SV=3 ;	0	6
Q06489;	MRI1	8.8;	2	3	1.4344168E-4;	0.22461617;	Methylthioribose-1-phosphate isomerase OS=Saccharomyces cerevisiae (strain ATCC 204508 / S288c) OX=559292 GN=MRI1 PE=1 SV=1 ;	0	3
Q06706;	IKI3	8.6;	8	15	2.1851197E-4;	0.21898961;	Elongator complex protein 1 OS=Saccharomyces cerevisiae (strain ATCC 204508 / S288c) OX=559292 GN=IKI3 PE=1 SV=1 ;	0	15
P06103;	PRT1	8.5;	3	5	1.2877792E-4;	0.21618605;	Eukaryotic translation initiation factor 3 subunit B OS=Saccharomyces cerevisiae (strain ATCC 204508 / S288c) OX=559292 GN=PRT1 PE=1 SV=1 ;	0	5
P00729;	PRC1	8.5;	2	2	7.3877854E-5;	0.21618605;	Carboxypeptidase Y OS=Saccharomyces cerevisiae (strain ATCC 204508 / S288c) OX=559292 GN=PRC1 PE=1 SV=1 ;	0	2
Q12250;	RPN5	8.5;	2	2	8.8321394E-5;	0.21618605;	26S proteasome regulatory subunit RPN5 OS=Saccharomyces cerevisiae (strain ATCC 204508 / S288c) OX=559292 GN=RPN5 PE=1 SV=3 ;	0	2
P32366;	VMA6	8.4;	2	2	1.139218E-4;	0.2133888;	V-type proton ATPase subunit d OS=Saccharomyces cerevisiae (strain ATCC 204508 / S288c) OX=559292 GN=VMA6 PE=1 SV=2 ;	0	2
P00546;	CDC28	8.4;	2	3	1.9783397E-4;	0.2133888;	Cyclin-dependent kinase 1 OS=Saccharomyces cerevisiae (strain ATCC 204508 / S288c) OX=559292 GN=CDC28 PE=1 SV=1 ;	0	3
Q06705;	CSR1	8.3;	2	3	1.4449639E-4;	0.21059811;	Phosphatidylinositol transfer protein CSR1 OS=Saccharomyces cerevisiae (strain ATCC 204508 / S288c) OX=559292 GN=CSR1 PE=1 SV=1 ;	0	3
Q08985;	SAM4	8.3;	3	4	2.4186473E-4;	0.21059811;	Homocysteine S-methyltransferase 2 OS=Saccharomyces cerevisiae (strain ATCC 204508 / S288c) OX=559292 GN=SAM4 PE=1 SV=1 ;	0	4
P23301;	HYP2	8.3;	2	2	2.503377E-4;	0.21059811;	Eukaryotic translation initiation factor 5A-1 OS=Saccharomyces cerevisiae (strain ATCC 204508 / S288c) OX=559292 GN=HYP2 PE=1 SV=3 ;	0	2
P05453;	SUP35	8.2;	4	5	1.4344168E-4;	0.20781386;	Eukaryotic peptide chain release factor GTP-binding subunit OS=Saccharomyces cerevisiae (strain ATCC 204508 / S288c) OX=559292 GN=SUP35 PE=1 SV=1 ;	0	5
P33401;	PGM1	8.2;	3	4	1.3790533E-4;	0.20781386;	Phosphoglucomutase 1 OS=Saccharomyces cerevisiae (strain ATCC 204508 / S288c) OX=559292 GN=PGM1 PE=1 SV=1 ;	0	4
P0C2I9;Q99231;Q12273;Q03612;Q03434;P47098;	TY1B-PR1 TY1B-DR3 TY1B-OL TY1B-ER1 TY1B-ML2 TY1B-JR1	8.1;8.1;8.1;8.1;8.1;8.1;	8	18	2.0155395E-4;2.0155395E-4;2.0155395E-4;2.0155395E-4;2.0155395E-4;2.0155395E-4;	0.20503592;0.20503592;0.20503592;0.20503592;0.20503592;0.20503592;	Transposon Ty1-PR1 Gag-Pol polyprotein OS=Saccharomyces cerevisiae (strain ATCC 204508 / S288c) OX=559292 GN=TY1B-PR1 PE=3 SV=1 ;Transposon Ty1-DR3 Gag-Pol polyprotein OS=Saccharomyces cerevisiae (strain ATCC 204508 / S288c) OX=559292 GN=TY1B-DR3 PE=1 SV=2 ;Transposon Ty1-OL Gag-Pol polyprotein OS=Saccharomyces cerevisiae (strain ATCC 204508 / S288c) OX=559292 GN=TY1B-OL PE=3 SV=1 ;Transposon Ty1…	0	18
P04050;	RPO21	8.1;	10	12	1.3607508E-4;	0.20503592;	DNA-directed RNA polymerase II subunit RPB1 OS=Saccharomyces cerevisiae (strain ATCC 204508 / S288c) OX=559292 GN=RPO21 PE=1 SV=2 ;	0	12
P38999;	LYS9	8.1;	2	3	1.3218504E-4;	0.20503592;	Saccharopine dehydrogenase [NADP(+), L-glutamate-forming] OS=Saccharomyces cerevisiae (strain ATCC 204508 / S288c) OX=559292 GN=LYS9 PE=1 SV=1 ;	0	3
P25441;	RPC53	8.1;	2	3	1.3970266E-4;	0.20503592;	DNA-directed RNA polymerase III subunit RPC4 OS=Saccharomyces cerevisiae (strain ATCC 204508 / S288c) OX=559292 GN=RPC53 PE=1 SV=2 ;	0	3
P38689;	PRS3	8.1;	2	2	1.2282193E-4;	0.20503592;	Ribose-phosphate pyrophosphokinase 3 OS=Saccharomyces cerevisiae (strain ATCC 204508 / S288c) OX=559292 GN=PRS3 PE=1 SV=1 ;	0	2
P21242;	PRE10	8;	2	3	2.0470323E-4;	0.20226443;	Probable proteasome subunit alpha type-7 OS=Saccharomyces cerevisiae (strain ATCC 204508 / S288c) OX=559292 GN=PRE10 PE=1 SV=2 ;	0	3
Q08972;	NEW1	7.9;	5	7	1.15017196E-4;	0.19949937;	[NU+] prion formation protein 1 OS=Saccharomyces cerevisiae (strain ATCC 204508 / S288c) OX=559292 GN=NEW1 PE=1 SV=1 ;	0	7
Q04373;	PUF6	7.9;	3	8	2.3965254E-4;	0.19949937;	Pumilio homology domain family member 6 OS=Saccharomyces cerevisiae (strain ATCC 204508 / S288c) OX=559292 GN=PUF6 PE=1 SV=1 ;	0	8
P40579;	YIR035C	7.9;	2	2	1.5473629E-4;	0.19949937;	Uncharacterized oxidoreductase YIR035C OS=Saccharomyces cerevisiae (strain ATCC 204508 / S288c) OX=559292 GN=YIR035C PE=1 SV=1 ;	0	2
P47047;	MTR4	7.8;	4	7	1.2820183E-4;	0.19674051;	ATP-dependent RNA helicase DOB1 OS=Saccharomyces cerevisiae (strain ATCC 204508 / S288c) OX=559292 GN=MTR4 PE=1 SV=1 ;	0	7
P08518;	RPB2	7.7;	7	8	1.2844124E-4;	0.19398808;	DNA-directed RNA polymerase II subunit RPB2 OS=Saccharomyces cerevisiae (strain ATCC 204508 / S288c) OX=559292 GN=RPB2 PE=1 SV=2 ;	0	8
P38628;	PCM1	7.7;	3	3	1.05842955E-4;	0.19398808;	Phosphoacetylglucosamine mutase OS=Saccharomyces cerevisiae (strain ATCC 204508 / S288c) OX=559292 GN=PCM1 PE=1 SV=2 ;	0	3
Q12009;	TRM8	7.7;	2	4	2.7484627E-4;	0.19398808;	tRNA (guanine-N(7)-)-methyltransferase OS=Saccharomyces cerevisiae (strain ATCC 204508 / S288c) OX=559292 GN=TRM8 PE=1 SV=1 ;	0	4
Q99216;	PNO1	7.7;	2	4	2.8688335E-4;	0.19398808;	Pre-rRNA-processing protein PNO1 OS=Saccharomyces cerevisiae (strain ATCC 204508 / S288c) OX=559292 GN=PNO1 PE=1 SV=1 ;	0	4
Reverse_sp|P39531|RCY1_YEAST;	RCY1	7.6;	2	2	4.6789308E-5;	0.19124198;	Recyclin-1 OS=Saccharomyces cerevisiae (strain ATCC 204508 / S288c) OX=559292 GN=RCY1 PE=1 SV=4 ;	0	2
Q00362;	CDC55	7.6;	2	2	7.472057E-5;	0.19124198;	Protein phosphatase PP2A regulatory subunit B OS=Saccharomyces cerevisiae (strain ATCC 204508 / S288c) OX=559292 GN=CDC55 PE=1 SV=2 ;	0	2
P30822;	CRM1	7.5;	7	9	1.631583E-4;	0.18850219;	Exportin-1 OS=Saccharomyces cerevisiae (strain ATCC 204508 / S288c) OX=559292 GN=CRM1 PE=1 SV=1 ;	0	9
Q06440;	CRN1	7.5;	3	3	9.055995E-5;	0.18850219;	Coronin-like protein OS=Saccharomyces cerevisiae (strain ATCC 204508 / S288c) OX=559292 GN=CRN1 PE=1 SV=1 ;	0	3
P43621;	RET2	7.5;	2	2	7.198355E-5;	0.18850219;	Coatomer subunit delta OS=Saccharomyces cerevisiae (strain ATCC 204508 / S288c) OX=559292 GN=RET2 PE=1 SV=3 ;	0	2
P47018;	MTC1	7.5;	3	7	2.8778362E-4;	0.18850219;	Maintenance of telomere capping protein 1 OS=Saccharomyces cerevisiae (strain ATCC 204508 / S288c) OX=559292 GN=MTC1 PE=1 SV=1 ;	0	7
P33299;	RPT1	7.5;	3	4	1.6832128E-4;	0.18850219;	26S proteasome regulatory subunit 7 homolog OS=Saccharomyces cerevisiae (strain ATCC 204508 / S288c) OX=559292 GN=RPT1 PE=1 SV=1 ;	0	4
P07172;	HIS5	7.5;	2	3	1.5312864E-4;	0.18850219;	Histidinol-phosphate aminotransferase OS=Saccharomyces cerevisiae (strain ATCC 204508 / S288c) OX=559292 GN=HIS5 PE=3 SV=2 ;	0	3
Q04119;	PPN1	7.3;	2	2	5.8313082E-5;	0.18304157;	Endopolyphosphatase OS=Saccharomyces cerevisiae (strain ATCC 204508 / S288c) OX=559292 GN=PPN1 PE=1 SV=1 ;	0	2
P39966;	PTC2	7.3;	3	4	1.6940956E-4;	0.18304157;	Protein phosphatase 2C homolog 2 OS=Saccharomyces cerevisiae (strain ATCC 204508 / S288c) OX=559292 GN=PTC2 PE=1 SV=1 ;	0	4
P47006;	RPA34	7.3;	2	3	2.5302373E-4;	0.18304157;	DNA-directed RNA polymerase I subunit RPA34 OS=Saccharomyces cerevisiae (strain ATCC 204508 / S288c) OX=559292 GN=RPA34 PE=1 SV=1 ;	0	3
Q04670;	TY1B-MR2	7.2;	7	16	1.7915905E-4;	0.18032062;	Transposon Ty1-MR2 Gag-Pol polyprotein OS=Saccharomyces cerevisiae (strain ATCC 204508 / S288c) OX=559292 GN=TY1B-MR2 PE=3 SV=2 ;	0	16
P52893;	ALT1	6.9;	2	4	1.3278046E-4;	0.17219532;	Probable alanine aminotransferase, mitochondrial OS=Saccharomyces cerevisiae (strain ATCC 204508 / S288c) OX=559292 GN=ALT1 PE=1 SV=1 ;	0	4
P00812;	CAR1	6.9;	2	5	2.950677E-4;	0.17219532;	Arginase OS=Saccharomyces cerevisiae (strain ATCC 204508 / S288c) OX=559292 GN=CAR1 PE=1 SV=1 ;	0	5
P38911;	FPR3	6.8;	2	3	1.4344168E-4;	0.1694994;	FK506-binding nuclear protein OS=Saccharomyces cerevisiae (strain ATCC 204508 / S288c) OX=559292 GN=FPR3 PE=1 SV=2 ;	0	3
P39987;	ECM10	6.7;	5	9	2.746329E-4;	0.16680968;	Heat shock protein SSC3, mitochondrial OS=Saccharomyces cerevisiae (strain ATCC 204508 / S288c) OX=559292 GN=ECM10 PE=3 SV=1 ;	0	9
P34160;	STO1	6.5;	3	5	1.1412026E-4;	0.1614486;	Nuclear cap-binding protein complex subunit 1 OS=Saccharomyces cerevisiae (strain ATCC 204508 / S288c) OX=559292 GN=STO1 PE=1 SV=2 ;	0	5
P15565;	TRM1	6.5;	2	4	1.3790533E-4;	0.1614486;	tRNA (guanine(26)-N(2))-dimethyltransferase, mitochondrial OS=Saccharomyces cerevisiae (strain ATCC 204508 / S288c) OX=559292 GN=TRM1 PE=1 SV=1 ;	0	4
P43123;	QRI1	6.5;	2	3	1.235944E-4;	0.1614486;	UDP-N-acetylglucosamine pyrophosphorylase OS=Saccharomyces cerevisiae (strain ATCC 204508 / S288c) OX=559292 GN=QRI1 PE=1 SV=1 ;	0	3
Q06142;	KAP95	6.4;	3	3	6.847216E-5;	0.15877736;	Importin subunit beta-1 OS=Saccharomyces cerevisiae (strain ATCC 204508 / S288c) OX=559292 GN=KAP95 PE=1 SV=1 ;	0	3
P39940;	RSP5	6.4;	2	2	4.8582224E-5;	0.15877736;	E3 ubiquitin-protein ligase RSP5 OS=Saccharomyces cerevisiae (strain ATCC 204508 / S288c) OX=559292 GN=RSP5 PE=1 SV=1 ;	0	2
P40053;	AIM9	6.4;	3	3	9.4026356E-5;	0.15877736;	Altered inheritance of mitochondria protein 9, mitochondrial OS=Saccharomyces cerevisiae (strain ATCC 204508 / S288c) OX=559292 GN=AIM9 PE=1 SV=1 ;	0	3
P06101;	CDC37	6.3;	2	4	1.5534791E-4;	0.1561122;	Hsp90 co-chaperone Cdc37 OS=Saccharomyces cerevisiae (strain ATCC 204508 / S288c) OX=559292 GN=CDC37 PE=1 SV=2 ;	0	4
Q12028;	APL4	6.2;	2	6	1.4171761E-4;	0.15345323;	AP-1 complex subunit gamma-1 OS=Saccharomyces cerevisiae (strain ATCC 204508 / S288c) OX=559292 GN=APL4 PE=1 SV=1 ;	0	6
P53145;	LSG1	6.2;	4	4	1.2282193E-4;	0.15345323;	Large subunit GTPase 1 OS=Saccharomyces cerevisiae (strain ATCC 204508 / S288c) OX=559292 GN=LSG1 PE=1 SV=1 ;	0	4
P38822;	BZZ1	6.2;	2	2	6.2090076E-5;	0.15345323;	Protein BZZ1 OS=Saccharomyces cerevisiae (strain ATCC 204508 / S288c) OX=559292 GN=BZZ1 PE=1 SV=1 ;	0	2
P20485;	CKI1	6.2;	2	2	6.7530964E-5;	0.15345323;	Choline kinase OS=Saccharomyces cerevisiae (strain ATCC 204508 / S288c) OX=559292 GN=CKI1 PE=1 SV=1 ;	0	2
Q05979;	BNA5	6.2;	2	2	8.676163E-5;	0.15345323;	Kynureninase OS=Saccharomyces cerevisiae (strain ATCC 204508 / S288c) OX=559292 GN=BNA5 PE=1 SV=1 ;	0	2
P39533;	ACO2	6.1;	3	3	7.472057E-5;	0.15080035;	Homocitrate dehydratase, mitochondrial OS=Saccharomyces cerevisiae (strain ATCC 204508 / S288c) OX=559292 GN=ACO2 PE=1 SV=1 ;	0	3
P43535;	GCN20	6;	2	2	5.226465E-5;	0.14815366;	Protein GCN20 OS=Saccharomyces cerevisiae (strain ATCC 204508 / S288c) OX=559292 GN=GCN20 PE=1 SV=1 ;	0	2
P19736;	PRP9	6;	2	2	7.415664E-5;	0.14815366;	Pre-mRNA-splicing factor PRP9 OS=Saccharomyces cerevisiae (strain ATCC 204508 / S288c) OX=559292 GN=PRP9 PE=1 SV=1 ;	0	2
P00937;	TRP3	6;	2	3	1.2180687E-4;	0.14815366;	Multifunctional tryptophan biosynthesis protein OS=Saccharomyces cerevisiae (strain ATCC 204508 / S288c) OX=559292 GN=TRP3 PE=1 SV=2 ;	0	3
P36152;	DRE2	6;	2	2	1.12939706E-4;	0.14815366;	Fe-S cluster assembly protein DRE2 OS=Saccharomyces cerevisiae (strain ATCC 204508 / S288c) OX=559292 GN=DRE2 PE=1 SV=1 ;	0	2
P40094;	COG3	5.9;	2	2	4.906744E-5;	0.14551294;	Conserved oligomeric Golgi complex subunit 3 OS=Saccharomyces cerevisiae (strain ATCC 204508 / S288c) OX=559292 GN=COG3 PE=1 SV=1 ;	0	2
P20447;	DBP3	5.9;	3	3	1.1272376E-4;	0.14551294;	ATP-dependent RNA helicase DBP3 OS=Saccharomyces cerevisiae (strain ATCC 204508 / S288c) OX=559292 GN=DBP3 PE=1 SV=2 ;	0	3
Q99383;	HRP1	5.8;	2	3	1.10401736E-4;	0.1428783;	Nuclear polyadenylated RNA-binding protein 4 OS=Saccharomyces cerevisiae (strain ATCC 204508 / S288c) OX=559292 GN=HRP1 PE=1 SV=1 ;	0	3
P32458;	CDC11	5.8;	2	2	9.470607E-5;	0.1428783;	Cell division control protein 11 OS=Saccharomyces cerevisiae (strain ATCC 204508 / S288c) OX=559292 GN=CDC11 PE=1 SV=1 ;	0	2
P49095;	GCV2	5.7;	2	4	7.6021315E-5;	0.14024973;	Glycine dehydrogenase (decarboxylating), mitochondrial OS=Saccharomyces cerevisiae (strain ATCC 204508 / S288c) OX=559292 GN=GCV2 PE=1 SV=1 ;	0	4
P09032;	GCD1	5.7;	2	3	1.0199745E-4;	0.14024973;	Translation initiation factor eIF-2B subunit gamma OS=Saccharomyces cerevisiae (strain ATCC 204508 / S288c) OX=559292 GN=GCD1 PE=1 SV=3 ;	0	3
contaminant_KERATIN15;		5.4;	4	4	1.2496985E-4;	0.1324004;	no description;	0	4
Q12196;	RIO1	5.4;	2	4	1.6240917E-4;	0.1324004;	Serine/threonine-protein kinase RIO1 OS=Saccharomyces cerevisiae (strain ATCC 204508 / S288c) OX=559292 GN=RIO1 PE=1 SV=1 ;	0	4
Q04728;	ARG7	5.4;	2	2	8.912249E-5;	0.1324004;	Arginine biosynthesis bifunctional protein ArgJ, mitochondrial OS=Saccharomyces cerevisiae (strain ATCC 204508 / S288c) OX=559292 GN=ARG7 PE=1 SV=1 ;	0	2
P25586;	KRR1	5.4;	2	2	1.2437665E-4;	0.1324004;	KRR1 small subunit processome component OS=Saccharomyces cerevisiae (strain ATCC 204508 / S288c) OX=559292 GN=KRR1 PE=1 SV=1 ;	0	2
P47912;	FAA4	5.3;	3	4	1.1326518E-4;	0.12979591;	Long-chain-fatty-acid--CoA ligase 4 OS=Saccharomyces cerevisiae (strain ATCC 204508 / S288c) OX=559292 GN=FAA4 PE=1 SV=1 ;	0	4
Q02892;	NOG1	5.3;	2	4	1.21493096E-4;	0.12979591;	Nucleolar GTP-binding protein 1 OS=Saccharomyces cerevisiae (strain ATCC 204508 / S288c) OX=559292 GN=NOG1 PE=1 SV=1 ;	0	4
P33892;	GCN1	5.2;	9	13	9.560989E-5;	0.1271975;	eIF-2-alpha kinase activator GCN1 OS=Saccharomyces cerevisiae (strain ATCC 204508 / S288c) OX=559292 GN=GCN1 PE=1 SV=1 ;	0	13
P36041;	EAP1	5.2;	2	2	6.218832E-5;	0.1271975;	Protein EAP1 OS=Saccharomyces cerevisiae (strain ATCC 204508 / S288c) OX=559292 GN=EAP1 PE=1 SV=1 ;	0	2
Q03835;	GRX3	5.2;	2	3	2.3581811E-4;	0.1271975;	Monothiol glutaredoxin-3 OS=Saccharomyces cerevisiae (strain ATCC 204508 / S288c) OX=559292 GN=GRX3 PE=1 SV=2 ;	0	3
P34216;	EDE1	5.1;	5	7	9.960939E-5;	0.12460494;	EH domain-containing and endocytosis protein 1 OS=Saccharomyces cerevisiae (strain ATCC 204508 / S288c) OX=559292 GN=EDE1 PE=1 SV=2 ;	0	7
contaminant_GR78_HUMAN;contaminant_GR78_RAT;contaminant_GR78_MOUSE;contaminant_GR78_MESAU;		5.1;5;5;5;	5	8	2.4075356E-4;2.4038545E-4;2.4001843E-4;2.4038545E-4;	0.12460494;0.12201846;0.12201846;0.12201846;	owl|P11021| 78 KD GLUCOSE REGULATED PROTEIN PRECURSOR (GRP 78) (IMMUNOGLOBULIN... ;owl|P06761| 78 KD GLUCOSE REGULATED PROTEIN PRECURSOR (GRP 78) (IMMUNOGLOBULIN... ;owl|P20029| 78 KD GLUCOSE REGULATED PROTEIN PRECURSOR (GRP 78) (IMMUNOGLOBULIN... ;owl|P07823| 78 KD GLUCOSE REGULATED PROTEIN PRECURSOR (GRP 78) (IMMUNOGLOBULIN... ;	0	8
Q06685;	VIP1	5;	2	5	8.573957E-5;	0.12201846;	Inositol hexakisphosphate and diphosphoinositol-pentakisphosphate kinase OS=Saccharomyces cerevisiae (strain ATCC 204508 / S288c) OX=559292 GN=VIP1 PE=1 SV=1 ;	0	5
P46680;	AIP1	4.9;	2	2	6.390735E-5;	0.11943793;	Actin-interacting protein 1 OS=Saccharomyces cerevisiae (strain ATCC 204508 / S288c) OX=559292 GN=AIP1 PE=1 SV=1 ;	0	2
P32588;	PUB1	4.9;	2	2	8.676163E-5;	0.11943793;	Nuclear and cytoplasmic polyadenylated RNA-binding protein PUB1 OS=Saccharomyces cerevisiae (strain ATCC 204508 / S288c) OX=559292 GN=PUB1 PE=1 SV=4 ;	0	2
P38687;	SRP68	4.8;	2	2	6.561439E-5;	0.11686325;	Signal recognition particle subunit SRP68 OS=Saccharomyces cerevisiae (strain ATCC 204508 / S288c) OX=559292 GN=SRP68 PE=1 SV=1 ;	0	2
P14922;	CYC8	4.7;	2	3	6.1029532E-5;	0.11429453;	General transcriptional corepressor CYC8 OS=Saccharomyces cerevisiae (strain ATCC 204508 / S288c) OX=559292 GN=CYC8 PE=1 SV=2 ;	0	3
contaminant_KERATIN05;contaminant_KERATIN08;		4.7;4.7;	3	3	1.2516885E-4;1.2570262E-4;	0.11429453;0.11429453;	no description;no description;	0	3
Q05022;	RRP5	4.6;	5	9	1.0229242E-4;	0.11173177;	rRNA biogenesis protein RRP5 OS=Saccharomyces cerevisiae (strain ATCC 204508 / S288c) OX=559292 GN=RRP5 PE=1 SV=1 ;	0	9
P12754;	GCD2	4.6;	2	4	1.207466E-4;	0.11173177;	Translation initiation factor eIF-2B subunit delta OS=Saccharomyces cerevisiae (strain ATCC 204508 / S288c) OX=559292 GN=GCD2 PE=1 SV=1 ;	0	4
P22147;	XRN1	4.5;	4	4	5.144374E-5;	0.10917485;	5'-3' exoribonuclease 1 OS=Saccharomyces cerevisiae (strain ATCC 204508 / S288c) OX=559292 GN=XRN1 PE=1 SV=1 ;	0	4
P49367;	LYS4	4.5;	2	2	5.671431E-5;	0.10917485;	Homoaconitase, mitochondrial OS=Saccharomyces cerevisiae (strain ATCC 204508 / S288c) OX=559292 GN=LYS4 PE=1 SV=1 ;	0	2
P39985;	POL5	4.4;	2	3	5.7685447E-5;	0.10662377;	rDNA transcriptional regulator POL5 OS=Saccharomyces cerevisiae (strain ATCC 204508 / S288c) OX=559292 GN=POL5 PE=1 SV=1 ;	0	3
P19524;	MYO2	4.3;	3	3	3.7455226E-5;	0.10407865;	Myosin-2 OS=Saccharomyces cerevisiae (strain ATCC 204508 / S288c) OX=559292 GN=MYO2 PE=1 SV=1 ;	0	3
P22276;	RET1	4.2;	3	4	6.841256E-5;	0.101539254;	DNA-directed RNA polymerase III subunit RPC2 OS=Saccharomyces cerevisiae (strain ATCC 204508 / S288c) OX=559292 GN=RET1 PE=1 SV=2 ;	0	4
P38795;	QNS1	4.1;	2	4	1.1009249E-4;	0.09900582;	Glutamine-dependent NAD(+) synthetase OS=Saccharomyces cerevisiae (strain ATCC 204508 / S288c) OX=559292 GN=QNS1 PE=1 SV=1 ;	0	4
Reverse_sp|P08638|LEUR_YEAST;	LEU3	4;	2	2	4.4360066E-5;	0.096478224;	Regulatory protein LEU3 OS=Saccharomyces cerevisiae (strain ATCC 204508 / S288c) OX=559292 GN=LEU3 PE=1 SV=1 ;	0	2
Q12018;	CDC53	4;	2	3	7.233684E-5;	0.096478224;	Cell division control protein 53 OS=Saccharomyces cerevisiae (strain ATCC 204508 / S288c) OX=559292 GN=CDC53 PE=1 SV=1 ;	0	3
P34225;	YEL1	3.9;	2	2	5.7209636E-5;	0.09395635;	Guanine-nucleotide exchange factor YEL1 OS=Saccharomyces cerevisiae (strain ATCC 204508 / S288c) OX=559292 GN=YEL1 PE=1 SV=1 ;	0	2
contaminant_GR78_LYCES;		3.9;	7	18	5.3112186E-4;	0.09395635;	owl|P49118| 78 KD GLUCOSE REGULATED PROTEIN HOMOLOG PRECURSOR (GRP 78) (IMMUNOGLOBULIN... ;	0	18
P38737;	ECM29	3.8;	4	4	4.208032E-5;	0.09144032;	Proteasome component ECM29 OS=Saccharomyces cerevisiae (strain ATCC 204508 / S288c) OX=559292 GN=ECM29 PE=1 SV=1 ;	0	4
P04051;	RPO31	3.8;	3	8	1.0767951E-4;	0.09144032;	DNA-directed RNA polymerase III subunit RPC1 OS=Saccharomyces cerevisiae (strain ATCC 204508 / S288c) OX=559292 GN=RPO31 PE=1 SV=1 ;	0	8
P27692;	SPT5	3.8;	2	2	3.6973677E-5;	0.09144032;	Transcription elongation factor SPT5 OS=Saccharomyces cerevisiae (strain ATCC 204508 / S288c) OX=559292 GN=SPT5 PE=1 SV=1 ;	0	2
Q04175;	SXM1	3.6;	3	6	1.2490366E-4;	0.08642566;	Importin beta SMX1 OS=Saccharomyces cerevisiae (strain ATCC 204508 / S288c) OX=559292 GN=SXM1 PE=1 SV=1 ;	0	6
P38227;	QDR3	3.6;	2	2	5.704357E-5;	0.08642566;	Quinidine resistance protein 3 OS=Saccharomyces cerevisiae (strain ATCC 204508 / S288c) OX=559292 GN=QDR3 PE=1 SV=2 ;	0	2
P31383;	TPD3	3.6;	2	3	9.284177E-5;	0.08642566;	Protein phosphatase PP2A regulatory subunit A OS=Saccharomyces cerevisiae (strain ATCC 204508 / S288c) OX=559292 GN=TPD3 PE=1 SV=3 ;	0	3
P05030;	PMA1	3.5;	2	3	6.422062E-5;	0.083926916;	Plasma membrane ATPase 1 OS=Saccharomyces cerevisiae (strain ATCC 204508 / S288c) OX=559292 GN=PMA1 PE=1 SV=2 ;	0	3
Q06010;	STE23	3.4;	2	3	5.7404606E-5;	0.08143401;	A-factor-processing enzyme OS=Saccharomyces cerevisiae (strain ATCC 204508 / S288c) OX=559292 GN=STE23 PE=1 SV=2 ;	0	3
Q08817;	SOG2	3.4;	2	2	4.9687762E-5;	0.08143401;	Leucine-rich repeat-containing protein SOG2 OS=Saccharomyces cerevisiae (strain ATCC 204508 / S288c) OX=559292 GN=SOG2 PE=1 SV=1 ;	0	2
Reverse_sp|P39720|OAF1_YEAST;	OAF1	3.2;	3	3	5.630805E-5;	0.07646525;	Oleate-activated transcription factor 1 OS=Saccharomyces cerevisiae (strain ATCC 204508 / S288c) OX=559292 GN=OAF1 PE=1 SV=3 ;	0	3
P30771;	NAM7	3.2;	2	2	4.047685E-5;	0.07646525;	ATP-dependent helicase NAM7 OS=Saccharomyces cerevisiae (strain ATCC 204508 / S288c) OX=559292 GN=NAM7 PE=1 SV=1 ;	0	2
Q06106;	MRD1	3.2;	2	2	4.4310054E-5;	0.07646525;	Multiple RNA-binding domain-containing protein 1 OS=Saccharomyces cerevisiae (strain ATCC 204508 / S288c) OX=559292 GN=MRD1 PE=1 SV=1 ;	0	2
Reverse_sp|P06102|NOT3_YEAST;	NOT3	3.1;	2	2	4.7013178E-5;	0.07398939;	General negative regulator of transcription subunit 3 OS=Saccharomyces cerevisiae (strain ATCC 204508 / S288c) OX=559292 GN=NOT3 PE=1 SV=2 ;	0	2
Reverse_sp|P08518|RPB2_YEAST;	RPB2	3;	2	3	4.8165464E-5;	0.071519256;	DNA-directed RNA polymerase II subunit RPB2 OS=Saccharomyces cerevisiae (strain ATCC 204508 / S288c) OX=559292 GN=RPB2 PE=1 SV=2 ;	0	3
P23615;	SPT6	2.9;	2	3	4.0630275E-5;	0.06905484;	Transcription elongation factor SPT6 OS=Saccharomyces cerevisiae (strain ATCC 204508 / S288c) OX=559292 GN=SPT6 PE=1 SV=1 ;	0	3
Reverse_sp|P53125|ITC1_YEAST;	ITC1	2.8;	2	2	3.109416E-5;	0.06659615;	Imitation switch two complex protein 1 OS=Saccharomyces cerevisiae (strain ATCC 204508 / S288c) OX=559292 GN=ITC1 PE=1 SV=1 ;	0	2
P28273;	OXP1	2.8;	2	2	3.0562223E-5;	0.06659615;	5-oxoprolinase OS=Saccharomyces cerevisiae (strain ATCC 204508 / S288c) OX=559292 GN=OXP1 PE=1 SV=2 ;	0	2
P19812;	UBR1	2.7;	3	4	4.0310788E-5;	0.06414306;	E3 ubiquitin-protein ligase UBR1 OS=Saccharomyces cerevisiae (strain ATCC 204508 / S288c) OX=559292 GN=UBR1 PE=1 SV=1 ;	0	4
P38427;	TSL1	2.7;	2	4	7.15902E-5;	0.06414306;	Trehalose synthase complex regulatory subunit TSL1 OS=Saccharomyces cerevisiae (strain ATCC 204508 / S288c) OX=559292 GN=TSL1 PE=1 SV=1 ;	0	4
P32892;	DRS1	2.7;	2	3	7.839698E-5;	0.06414306;	ATP-dependent RNA helicase DRS1 OS=Saccharomyces cerevisiae (strain ATCC 204508 / S288c) OX=559292 GN=DRS1 PE=1 SV=2 ;	0	3
P38335;	MTC4	2.7;	2	2	5.663259E-5;	0.06414306;	Maintenance of telomere capping protein 4 OS=Saccharomyces cerevisiae (strain ATCC 204508 / S288c) OX=559292 GN=MTC4 PE=1 SV=1 ;	0	2
P40563;	AIM21	2.5;	2	4	1.1576736E-4;	0.059253693;	Altered inheritance of mitochondria protein 21 OS=Saccharomyces cerevisiae (strain ATCC 204508 / S288c) OX=559292 GN=AIM21 PE=1 SV=1 ;	0	4
Q12532;	RQC2	2.3;	2	3	5.6796267E-5;	0.054386854;	Ribosome quality control complex subunit 2 OS=Saccharomyces cerevisiae (strain ATCC 204508 / S288c) OX=559292 GN=RQC2 PE=1 SV=1 ;	0	3
P11075;	SEC7	2.2;	3	4	3.9126946E-5;	0.0519619;	Protein transport protein SEC7 OS=Saccharomyces cerevisiae (strain ATCC 204508 / S288c) OX=559292 GN=SEC7 PE=1 SV=2 ;	0	4
Reverse_sp|P25356|BPH1_YEAST;	BPH1	0.6;	2	2	1.8137063E-5;	0.013911366;	Beige protein homolog 1 OS=Saccharomyces cerevisiae (strain ATCC 204508 / S288c) OX=559292 GN=BPH1 PE=1 SV=2 ;	0	2
