# Supplementary material for: Spt5′s central KOW domains and the Pol II stalk collaborate to regulate chromatin and 3′-end processing in Saccharomyces cerevisiae
Source: G3 (Bethesda). 2026 May 11;16(7):jkag123. doi: 10.1093/g3journal/jkag123 (PMC13334181; doi:10.1093/g3journal/jkag123)
Supplement: jkag123_Supplementary_Data [file jkag123_supplementary_data.zip › Table_S1_G3-2026-406685.xlsx]

## Sheet: Sheet1
GHY610	MATa his4-912d lys2-128d leu2∆1 pep4∆::LEU2 ura3-52
GHY1555	MATa rpb7∆::CLONAT leu2∆ (0 or 1) lys2-128d ura3-52 trp1∆63 his3D200 met15D0 RPB3-TAP::KlactisTRP1 gal10∆55 [pCK228 = RPB7 URA3 CEN]
GHY1934	MATa his3D200 lys2-128d leu2D1 ura3-52 trp1D63 pGAL1-FLO8-HIS3::KANMX
GHY2741	MATa his3∆200 lys2-128d leu2∆1 ura3-52 trp1∆63 spt5∆4::TRP1 pGAL-FLO8-HIS3::KANMX [pMS4=SPT5 URA3 CEN]
GHY3147	MATa his3D200 leu2D(1 or 0) ura3-52 trp1D63 lys2-128d met15D0 gal10D56
GHY3243	MATa rpb7∆::CLONAT leu2∆ (0 or 1) lys2-128d ura3-52 trp1∆63 his3∆200 pGAL1-FLO8-HIS3::KANMX RPB3-TAP::KlactisTRP1 [pCK228 = RPB7 URA3 CEN]
GHY3244	MATa rpb7∆::CLONAT lys2-128d leu2∆(0 or 1) ura3-52 trp1∆63 his3∆200 RPB3-TAP::KlactisTRP1 pGAL1-FLO8-HIS3::KANMX [pCK228 = RPB7 URA3 CEN]
GHY3246	MATa his3∆200 lys2-128d leu2∆(0 or 1) ura3-52 trp1∆63 gal10∆56 spt5∆4 [pMS4= SPT5 URA3 CEN]
GHY3248	MATa his3∆(1 or 200) lys2-128d leu2∆(1 or 0) ura3(0 or -52) trp1∆63 rpb4∆::KANMX spt5∆4::TRP1 [pMS4= SPT5 URA3 CEN]
GHY3335	MATa his3∆200 lys2-128d leu2∆(0 or 1) ura3-52 trp1∆63 spt5-E546K gal10∆56
GHY3336	MATa his3∆200 lys2-128d leu2∆1 ura3-52 trp1∆63 spt5-G587D pGAL1-FLO8-HIS3::KANMX
GHY3348	MATa rpb7∆::CLONAT his3D200 lys2-128d leu2∆ (0 or 1) ura3-52 trp1∆63 spt5-G587D pGAL1-FLO8-HIS3::KANMX [pCK228 = RPB7 URA3 CEN]
GHY3349	MATa rpb7∆::CLONAT his3∆200 lys2-128d leu2∆ (0 or 1) ura3-52 trp1∆63 spt5-E546K gal10∆56 [pCK228 = RPB7 URA3 CEN]
GHY3350	MATa rpb7∆::CLONAT leu2∆ (0 or 1) his3∆200 lys2-128d ura3-52 trp1∆63 RPB3-TAP::KlactisTRP1 spt5-G587D pGAL1-FLO8-HIS3::KANMX [pCK228 = RPB7 URA CEN]
GHY3368	MATα his3∆200 lys2-128d leu2∆(0 or1) ura3-52 trp1∆63 met15∆0 gal10∆56 RPB3-TAP::KlactisTRP1 spt5-E546K rpb7∆::CLONAT [pCK228 = RPB7 URA3 CEN]
GHY4005	MATa lys2-128d met15∆0 his3∆(1 or 200) leu2∆(0 or 1) ura3∆(0 or -52) rpb4∆::KANMX gal10∆56 [pRS426-Rpb7 = RPB7 URA3 2m]
GHY4006	MATa rpb7D::CLONAT his3D200 lys2-128d leu2∆(0 or 1) ura3-52 trp1∆63 spt5-E546K gal10∆56 [rpb7-D166G TRP CEN]
GHY4007	MATa rpb7∆::CLONAT his3∆200 lys2-128d leu2∆ (0 or 1) ura3-52 trp1∆63 spt5-G587D pGAL1-FLO8-HIS3::KANMX [rpb7-D166G TRP CEN]
GHY4008	MATa his3∆(1 or 200) leu2D(0 or 1) ura3D(0 or -52) rpb4∆::KANMX pGAL-FLO8-HIS3::KANMX [pRS426 2m RPB7]
GHY4009	MATa his3∆(1 or 200) leu2∆(0 or 1) ura3D(0 or -52) lys2-128d rpb4∆::KANMX pGAL-FLO8-HIS3::KANMX [URA3 RPB7 2m]
FY603	MATa his∆200 lys2-128d leu2∆1 trp1∆63 ura3-52
