# Supplementary material for: Spt5′s central KOW domains and the Pol II stalk collaborate to regulate chromatin and 3′-end processing in Saccharomyces cerevisiae
Source: G3 (Bethesda). 2026 May 11;16(7):jkag123. doi: 10.1093/g3journal/jkag123 (PMC13334181; doi:10.1093/g3journal/jkag123)
Supplement: jkag123_Supplementary_Data [file jkag123_supplementary_data.zip › Table_S2_G3-2026-406685.xlsx]

## Sheet: Sheet1
plasmid	genotype	source
pGH233	CEN AmpR LEU2 SPT5	Hartzog Lab
pMD11	CEN AmpR LEU2 spt5-E546K	Hartzog Lab
pMD18	CEN AmpR LEU2 spt5-G587D	Hartzog Lab
pMD15	CEN AmpR LEU2 spt5-G602S, S809F	Hartzog Lab
pSPT5∆KOW4	CEN AmpR LEU2 spt5-KOW4∆	Hartzog Lab
pSPT5∆KOW5	CEN AmpR LEU2 spt5-KOW5∆	Hartzog Lab
pGH235	CEN AmpR LEU2 spt5-194	Hartzog Lab
pMD23	CEN AmpR LEU2 spt5-A267T	Hartzog Lab
pJO1	CEN AmpR LEU2 spt5-242	Hartzog Lab
pHQ1876	CEN AmpR LEU2 spt5-(CTR-S1-15A)-3xHA	A. Hinnebusch
pHQ1894	CEN AmpR LEU2 spt5-(CTR-S1-15D)-3xHA	A. Hinnebusch
pCK223	CEN AmpR LEU2 RPB7	C. Kaplan
pCK228	CEN AmpR URA3 RPB7	C. Kaplan
CKB310	CEN AmpR LEU2 rpb7-D166G	C. Kaplan
pZM6	CEN AmpR LEU2 rpb7-D166K	Hartzog Lab
pZM2	CEN AmpR LEU2 rpb7-G149D	Hartzog Lab
pZM1	CEN AmpR LEU2 rpb7-E100K	Hartzog Lab
CKB311	CEN AmpR LEU2 rpb7-L168S	C. Kaplan
CKB309	CEN AmpR LEU2 rpb7-V101E	C. Kaplan
pGH382	KanR T7p-Spt5-kow2-kow3(aa534-632)His6	Hartzog Lab
pGH378	KanR T7p-Spt5-Linker2-KOW4(aa633-751)-His6	Hartzog Lab
KB886	AmpR TRP1 NRD1 2µ	D. Brow
pRS426-RPB7	AmpR URA3 RPB7 2µ	Hartzog Lab
pZM11	rpb7-D166G TRP	Hartzog Lab
pMS4	CEN AmpR URA3 SPT5	Hartzog Lab
