# Supplementary material for: Spt5′s central KOW domains and the Pol II stalk collaborate to regulate chromatin and 3′-end processing in Saccharomyces cerevisiae
Source: G3 (Bethesda). 2026 May 11;16(7):jkag123. doi: 10.1093/g3journal/jkag123 (PMC13334181; doi:10.1093/g3journal/jkag123)
Supplement: jkag123_Supplementary_Data [file jkag123_supplementary_data.zip › Table_S3_G3-2026-406685.xlsx]

## Sheet: Sheet1
Name	Sequence (5' > 3')
OGH342	TTGGACCCGTAAGTTTCACCGT
OGH343	TGTCAAGGCTTTTCATCCCGATTC
OGH473	GATTGTACTGAGAGTGCACC
OGH474	GGTATTTTCTCCTTACGCAT
OGH1629	CTATTCACGCAATCGGTAGTATCAAAGAAAAGTATTCGGGTGCTATTTAA
OGH1630	TTCTTTGATACTACCGATTGCGTGAATAGAACTCACTTGA
OGH1631	AGCTCGGAATTAACCCTCACTAAAGGGAACA
OGH1632	CGATTAAGTTGGGTAACGCCAGGGTTTTCCC
OGH1664	GCCGCGGAGTTCATTTCGTTACTTTTGATATC
OGH1665	GAAGTATAGCTTTCCAAAAGGAGAGGCAAAGC
OGH1673	AGGAAGTTTTTTCCTTTT
OGH1674	CCAAACCCAACGTACTAAC
OGH1675	TGTCACCAACTGGGACGATA
OGH1676	AACCAGCGTAAATTGGAACG
