# Supplementary material for: Spt5′s central KOW domains and the Pol II stalk collaborate to regulate chromatin and 3′-end processing in Saccharomyces cerevisiae
Source: G3 (Bethesda). 2026 May 11;16(7):jkag123. doi: 10.1093/g3journal/jkag123 (PMC13334181; doi:10.1093/g3journal/jkag123)
Supplement: jkag123_Supplementary_Data [file jkag123_supplementary_data.zip › Table_S4_G3-2026-406685.xlsx]

## Sheet: Sheet1
Genotype	Allele	Cryptic Initiation	gal10Δ56 Suppression (growth)	gal10Δ56 Readthrough	SNR13 Readthrough (RT-qPCR)
				(RT-qPCR)
SPT5	spt5-E546K	+	+	NA	NA
	spt5-G587D	+	+	NA	NA
	spt5-G602S, S809F	+	+	NA	NA
	spt5-ΔKOW4	+	+	NA	NA
	spt5-ΔKOW5	-	+	NA	NA
	spt5-194	NA	-	NA	NA
	spt5-242	NA	-	NA	NA
	spt5-A267V	NA	-	NA	NA
	spt5-CTR S>A	NA	-	NA	NA
	spt5-CTR S>D	NA	-	NA	NA
RPB7	rpb7-D166G	+	-	↓	↑
	rpb7-E100K	-	+	↓	↓
	rpb7-G149D	-	+	↓	↓
	rpb7-L168S	-	+	NA	NA
	rpb7-V101E	-	+	NA	NA
	rpb7-D166K	-	+	↓	NA
SPT5 + RPB7	spt5-E546K + RPB7⁺	NA	+	↓	↓
	spt5-E546K + rpb7-D166G	NA	+	↓	↑
	spt5-E546K + rpb7-E100K	Inviable	Inviable	Inviable	Inviable
	spt5-E546K + rpb7-G149D	Inviable	Inviable	Inviable	Inviable
	spt5-E546K + rpb7-L168S	NA	-	NA	NA
	spt5-E546K + rpb7-V101E	Inviable	Inviable	Inviable	Inviable
	spt5-E546K + rpb7-D166K	NA	+	↓	NA
	spt5-G587D + RPB7⁺	+	NA	NA	↓
	spt5-G587D + rpb7-D166G	-	NA	NA	↔
	spt5-G587D + rpb7-E100K	+	NA	NA	NA
	spt5-G587D + rpb7-G149D	+	NA	NA	NA
	spt5-G587D + rpb7-L168S	-	NA	NA	NA
	spt5-G587D + rpb7-V101E	-	NA	NA	NA
	spt5-G587D + rpb7-D166K	+	NA	NA	NA
RPB4	rpb4Δ	+	+	NA	NA
RPB4 + SPT5	rpb4Δ + spt5-E546K	Inviable	Inviable	Inviable	Inviable
	rpb4Δ + spt5-G587D	Inviable	Inviable	Inviable	Inviable
	rpb4Δ + spt5-G602S, S809F	Inviable	Inviable	Inviable	Inviable
